# Supplementary material for: Nursery origin of yellowfin tuna in the western Atlantic Ocean: significance of Caribbean Sea and trans-Atlantic migrants
Source: Sci Rep. 2023 Sep 28;13:16277. doi: 10.1038/s41598-023-43163-1 (PMC10539535; doi:10.1038/s41598-023-43163-1)
Supplement: Supplementary file 1 — Supplementary Table S1. [file 41598_2023_43163_MOESM1_ESM.xlsx]

## Sheet: Sheet1
Table S1. Mean values for seven geochemical markers (Li:Ca, Mg:Ca, Mn:Ca, Sr:Ca, Ba:Ca, C, O) in the otoliths of yellowfin tuna
from the four regions: Gulf of Mexico (GOM), Caribbean Sea (CARIB), Cape Verde (E ATL CV) and Gulf of Guinea (E ATL GOG). Age class and cohort deonoted.
C	O	Li:Ca	Mg:Ca	Mn:Ca	Ba:Ca	Sr:Ca	Region	Age Class	Cohort
-9.41	-1.75	7.18	445.78	3.78	0.95	3210	CARIB	0	2013
-10.06	-1.86	5.39	380.36	3.44	0.64	2666	CARIB	0	2013
-9.66	-2.22	5.66	378.28	3.04	0.42	1883	CARIB	0	2013
-9.71	-1.77	7.74	591.57	9.6	0.67	2981	CARIB	0	2013
-9.74	-1.85	4.48	433.36	1.88	0.6	2679	CARIB	0	2013
-9.8	-1.96	5.75	483.38	2.71	0.65	3056	CARIB	0	2013
-10.81	-2.24	5.02	291.43	4.6	0.37	2559	CARIB	0	2013
-11.16	-2.37	4.73	431.59	2.52	0.75	2797	CARIB	0	2013
-9.51	-1.67	6.25	362.62	2.27	0.48	2119	CARIB	0	2013
-9.54	-1.97	6.66	614.28	2.46	0.7	2414	CARIB	0	2013
-9.57	-1.92	6.11	418.74	4.01	0.76	2178	CARIB	0	2013
-9.58	-1.75	4.97	617.79	2.3	0.64	2258	CARIB	0	2013
-9.76	-2.02	4.64	388.2	2.06	0.57	2204	CARIB	0	2013
-9.77	-2.02	4.87	616.49	3.35	0.76	2494	CARIB	0	2013
-9.9	-1.82	6.34	709.25	4.95	0.74	2228	CARIB	0	2013
-9.9	-1.9	4.23	493.18	5.98	0.51	2479	CARIB	0	2013
-9.95	-1.97	5.3	450.77	4.02	0.78	2290	CARIB	0	2013
-10.03	-1.96	6.96	388.37	5.2	0.79	3180	CARIB	0	2013
-10.27	-1.9	5.28	432.12	3.62	0.58	2085	CARIB	0	2013
-10.3	-2.13	5.99	574.7	1.54	0.8	2368	CARIB	0	2013
-10.34	-2.04	6.57	527.26	3.06	0.8	2371	CARIB	0	2013
-10.59	-2.15	5.59	423.01	2.74	0.64	2349	CARIB	0	2013
-10.79	-2.15	4.29	687.15	1.83	0.6	2214	CARIB	0	2013
-9.45	-1.3	4.46	363.05	2.37	0.66	2494	E ATL CP	0	2013
-9.5	-1.35	5.3	391.01	2.29	0.51	2032	E ATL CP	0	2013
-9.63	-1.65	4.66	348.1	2.15	0.67	2789	E ATL CP	0	2013
-9.82	-1.48	5.14	451.13	2	0.4	1899	E ATL CP	0	2013
-9.87	-1.65	3.76	273.24	1.8	0.38	1953	E ATL CP	0	2013
-10.03	-1.58	3.9	427.09	1.45	0.35	1794	E ATL CP	0	2013
-10.23	-2.16	4.71	358.72	2.16	0.61	2774	E ATL CP	0	2013
-9.42	-1.67	5.1	339.81	3.84	0.52	2531	E ATL CP	0	2013
-9.67	-1.61	4.36	377.03	3.14	0.5	2366	E ATL CP	0	2013
-9.68	-1.99	3.76	338.58	6.44	1.15	2599	E ATL CP	0	2013
-9.77	-1.43	3.37	339.27	2.11	0.38	2231	E ATL CP	0	2013
-9.84	-1.45	5.06	327.31	3.75	0.74	2175	E ATL CP	0	2013
-9.9	-1.51	5.95	491.35	6.49	0.65	2071	E ATL CP	0	2013
-9.98	-1.64	6.6	347.82	2.67	0.68	2153	E ATL CP	0	2013
-10	-1.59	3.98	293.82	4.26	0.43	2408	E ATL CP	0	2013
-10.36	-1.79	5.49	444.34	4.07	0.63	2486	E ATL CP	0	2013
-9.57	-1.29	5.86	419.48	3.2	0.52	2059	E ATL CP	0	2013
-10.12	-1.32	4.49	296.5	1.89	0.49	2052	E ATL CP	0	2013
-10.15	-1.57	7.28	311.45	2.96	0.75	2303	E ATL CP	0	2013
-10.16	-1.21	5.14	312.83	3.74	0.53	2037	E ATL CP	0	2013
-10.3	-1.58	4.82	294.26	2.23	0.47	2093	E ATL CP	0	2013
-9.88	-1.95	5.23	350.9	2.76	0.6	2219	E ATL CP	0	2013
-10.61	-2.12	5.56	354.66	2.22	0.58	2160	E ATL CP	0	2013
-10.98	-4.5	5.28	276.39	1.71	0.3	1699	E ATL CP	0	2013
-10.35	-2.17	5.07	461.17	2.46	0.42	2119	E ATL CP	0	2013
-10.47	-1.4	4.83	283.97	2.85	0.54	2015	E ATL CP	0	2013
-9.4	-1.44	5.7	427.82	5.77	0.56	3025	E ATL GOG	0	2013
-9.64	-1.77	6.56	434.39	5.74	0.65	3068	E ATL GOG	0	2013
-9.19	-1.64	5.35	399.97	5.75	0.56	2917	E ATL GOG	0	2013
-9.02	-1.32	9.13	974.27	6.84	1.01	3323	E ATL GOG	0	2013
-10.04	-1.45	8.23	659.81	6.3	0.89	3068	E ATL GOG	0	2013
-9.47	-1.57	5.07	333.06	0.97	0.36	1787	E ATL GOG	0	2013
-9.86	-1.6	4.62	309.22	3.13	0.5	1951	E ATL GOG	0	2013
-9.24	-1.45	5.05	282.12	1.56	0.43	1963	E ATL GOG	0	2013
-9.13	-1.55	2.01	121.93	0.67	0.14	700	E ATL GOG	0	2013
-9.4	-1.52	5.35	446.75	3.98	0.79	1783	E ATL GOG	0	2013
-10.45	-1.71	4.8	343.8	0.88	0.35	1973	E ATL GOG	0	2013
-10.59	-2.07	6.66	367.66	0.94	0.35	1838	E ATL GOG	0	2013
-9.8	-1.53	6.28	365.5	1.73	0.41	2035	E ATL GOG	0	2013
-9.76	-2.12	4.29	354.58	1.95	0.69	2312	E ATL GOG	0	2013
-10.34	-1.65	4.08	336.08	2.17	0.4	1884	E ATL GOG	0	2013
-9.53	-1.06	4.29	341.1	2.42	0.55	2295	E ATL GOG	0	2013
-10.17	-1.55	5.25	280.12	2.18	0.5	2150	E ATL GOG	0	2013
-10.73	-1.87	5.44	320.72	1.75	0.39	1911	E ATL GOG	0	2013
-9.21	-1.88	5.64	318.19	5.22	0.7	2630	E ATL GOG	0	2013
-9.48	-1.67	6.8	372.6	5.24	0.68	2331	E ATL GOG	0	2013
-10.23	-1.55	4.73	318.75	2.09	0.45	2102	E ATL GOG	0	2013
-10.43	-1.65	4.54	309.02	1.34	0.51	2366	E ATL GOG	0	2013
-9.04	-1.47	5.17	328.74	1.43	0.41	2130	E ATL GOG	0	2013
-9.82	-1.77	5.3	461.66	3.92	0.48	2498	E ATL GOG	0	2013
-9.99	-1.5	3.55	472.61	3.39	0.36	2044	E ATL GOG	0	2013
-9.17	-1.12	5.65	410.79	2.7	0.49	2122	E ATL GOG	0	2013
-9.57	-1.34	6.45	416.84	2.91	1.13	2273	E ATL GOG	0	2013
-9.64	-1.61	4.33	371.24	4.2	1.08	2393	E ATL GOG	0	2013
-8.63	-0.8	5.66	448.55	2.56	0.8	2376	E ATL GOG	0	2013
-9.4	-1.09	4.89	428.88	2.94	0.6	2287	E ATL GOG	0	2013
-9.49	-1.79	5.45	341.07	3.94	0.75	2629	E ATL GOG	0	2013
-9.52	-1.62	4.68	338.17	6.85	0.65	2383	E ATL GOG	0	2013
-10.02	-1.35	5.44	434.21	3.48	0.42	2131	E ATL GOG	0	2013
-9.75	-1.69	5.69	640.12	4.95	0.69	2522	E ATL GOG	0	2013
-9.55	-1.5	5.19	391.83	9.67	1.34	2714	E ATL GOG	0	2013
-9.41	-1.59	4.05	358.42	1.79	0.97	2300	GOM	0	2013
-9.52	-1.65	7.1	349	1.43	0.88	2339	GOM	0	2013
-9.62	-2.11	6.27	462.68	1.53	1.84	2328	GOM	0	2013
-9.63	-1.8	6.06	393.66	3.57	0.94	2119	GOM	0	2013
-9.74	-1.79	5.52	329.19	4.48	0.96	2319	GOM	0	2013
-9.84	-1.45	5.24	303.33	2.06	0.92	2273	GOM	0	2013
-9.85	-1.85	3.61	350.02	1.78	0.98	2041	GOM	0	2013
-10.03	-1.89	4.41	330.42	2.63	0.7	2087	GOM	0	2013
-10.05	-2.01	5.16	354.57	7.11	0.89	2155	GOM	0	2013
-10.21	-2.07	6.68	474.92	3.1	1.9	2633	GOM	0	2013
-10.51	-1.93	4.39	258.28	0.99	0.71	2059	GOM	0	2013
-10.6	-2.15	5.3	309.65	0.78	0.8	2142	GOM	0	2013
-9.82	-1.62	4.9	344.55	1.03	0.63	2064	GOM	0	2013
-10.08	-1.76	5.19	356.95	2.81	0.53	2080	GOM	0	2013
-10.11	-1.55	4.82	290.39	0.66	0.46	2069	GOM	0	2013
-9.21	-1.33	5.45	437.99	4.52	0.82	2206	GOM	0	2013
-9.26	-1.35	3.89	301.81	6.9	1.66	2131	GOM	0	2013
-9.39	-1.51	6.14	367.77	2.52	1.15	2447	GOM	0	2013
-9.72	-1.75	3.81	377.78	6.86	0.91	1921	GOM	0	2013
-9.74	-1.28	6.23	386.23	2.29	2.09	2172	GOM	0	2013
-9.42	-1.4	4.3	411.02	0.75	0.3	1926	CARIB	0	2014
-9.34	-1.46	4.27	289.22	1.89	0.33	2199	CARIB	0	2014
-9.78	-1.57	5.12	375.6	1.44	0.41	2174	CARIB	0	2014
-8.72	-1.26	5.13	389.64	2.73	0.72	2502	CARIB	0	2014
-8.93	-1.52	5.53	362.25	3.52	0.7	2116	CARIB	0	2014
-9.27	-1.37	4.73	441.16	1.61	0.41	2318	CARIB	0	2014
-9.44	-1.76	5.79	508.4	2.03	0.72	1940	CARIB	0	2014
-9.47	-1.65	5.77	397.39	1.58	0.42	2110	CARIB	0	2014
-9.07	-1.36	5.24	377.81	2.03	0.57	2171	CARIB	0	2014
-9.31	-1.54	5.21	372.39	3.13	0.75	2179	CARIB	0	2014
-9.7	-1.73	5.02	710.75	3.53	0.64	1956	CARIB	0	2014
-9.76	-1.59	7.51	418.29	2.29	0.68	2202	CARIB	0	2014
-9.79	-1.9	5.28	303.78	2.1	0.65	1934	CARIB	0	2014
-10.56	-1.94	4.63	327.03	0.98	0.25	1687	CARIB	0	2014
-9.46	-1.39	4.93	532.41	2.38	0.48	2061	CARIB	0	2014
-9.78	-2.03	3.57	334.64	3.56	0.61	2078	CARIB	0	2014
-9.79	-1.93	4.11	319.18	1.38	0.56	2053	CARIB	0	2014
-9.87	-1.52	5.14	429.82	1.46	0.47	2050	CARIB	0	2014
-8.66	-1.4	4.53	329.92	3.89	0.7	2198	CARIB	0	2014
-9.49	-1.93	8.43	336.35	2.82	0.78	2227	CARIB	0	2014
-9.62	-1.73	8.33	502.43	3.97	0.58	2164	CARIB	0	2014
-9.65	-1.54	6.77	315.09	5.98	1.09	2446	CARIB	0	2014
-9.92	-1.68	4.77	427.05	1.49	0.37	1980	CARIB	0	2014
-10.36	-1.89	5.02	372.24	2.11	0.51	2179	CARIB	0	2014
-10.04	-1.97	4.78	405.02	3.25	0.7	2546	CARIB	0	2014
-10.18	-2.04	3.66	436.82	1.89	0.47	2318	CARIB	0	2014
-9.96	-1.88	6.78	438.11	4.19	0.61	2330	E ATL CP	0	2014
-10.4	-2.01	6.42	410.14	3.72	0.67	2414	E ATL CP	0	2014
-10.46	-1.73	5.74	459.37	3.88	0.8	2395	E ATL CP	0	2014
-9.65	-1.76	6.02	408.67	3.02	0.54	2189	E ATL CP	0	2014
-10.59	-1.85	6.96	519.54	2.49	0.53	2242	E ATL CP	0	2014
-9.46	-1.61	6.32	357.53	2.89	0.74	2363	E ATL CP	0	2014
-9.81	-1.75	6.29	386.62	2.83	0.45	2324	E ATL CP	0	2014
-9.82	-1.7	8.34	332.97	5.14	1.38	2513	E ATL CP	0	2014
-9.96	-1.55	4.74	344.22	2.42	0.61	2209	E ATL CP	0	2014
-10.21	-1.79	6.02	343.89	4.65	0.58	2327	E ATL CP	0	2014
-10.3	-1.56	6.29	374.51	6.73	1.35	2464	E ATL CP	0	2014
-10.43	-1.76	5.36	408	4.66	0.47	2253	E ATL CP	0	2014
-10.63	-1.76	5.11	434.62	1.36	0.4	2080	E ATL CP	0	2014
-10.69	-1.45	5.16	383.28	4.38	0.73	2149	E ATL CP	0	2014
-10.92	-1.88	6.08	435.52	3.21	0.97	2338	E ATL CP	0	2014
-9.42	-1.6	4.8	312.79	1.86	0.47	2562	E ATL CP	0	2014
-9.96	-2.06	4.12	340.62	3.25	0.68	2443	E ATL CP	0	2014
-10.15	-2.17	4.72	310.99	2.56	0.47	2489	E ATL CP	0	2014
-9.26	-1.87	5.32	313.55	7.16	1.25	2622	E ATL CP	0	2014
-9.44	-1.27	4.68	326.15	3.55	0.71	2573	E ATL CP	0	2014
-9.6	-1.92	4.92	326.05	5.88	0.76	2722	E ATL CP	0	2014
-9.8	-1.16	4.51	293.84	3.25	0.53	2430	E ATL CP	0	2014
-9.97	-1.36	3.76	278.8	2.22	0.5	2428	E ATL CP	0	2014
-9.53	-1.53	4.99	277.13	3.37	0.6	2431	E ATL CP	0	2014
-9.57	-1.65	5.44	330.7	5.82	0.81	2563	E ATL CP	0	2014
-9.8	-1.32	3.56	236.52	2.2	0.47	2452	E ATL CP	0	2014
-10.02	-1.82	4.99	293	3.96	0.52	2653	E ATL CP	0	2014
-9.31	-1.52	7.18	379.21	3.91	0.66	2195	E ATL GOG	0	2014
-9.36	-1.83	6.51	328.59	9.54	0.85	2197	E ATL GOG	0	2014
-9.4	-1.98	6.62	367.7	8.09	0.64	2106	E ATL GOG	0	2014
-9.49	-1.7	6.55	399.62	6.75	1	2444	E ATL GOG	0	2014
-9.66	-1.95	5.66	346.34	2.2	0.52	2014	E ATL GOG	0	2014
-9.69	-1.93	7.13	513.46	7.27	0.96	2249	E ATL GOG	0	2014
-10.19	-1.74	4.98	399.64	1.09	0.45	1988	E ATL GOG	0	2014
-8.77	-1.47	7.17	359.2	5.38	1.04	2357	E ATL GOG	0	2014
-8.85	-1.82	7.25	422.88	13.18	1.29	2296	E ATL GOG	0	2014
-9.02	-1.72	7.48	327.14	6.4	0.96	2229	E ATL GOG	0	2014
-9.84	-1.73	5.67	331.4	3.61	0.43	1990	E ATL GOG	0	2014
-8.92	-1.46	6.8	444.85	3.2	1.13	2183	E ATL GOG	0	2014
-8.96	-1.88	5.83	436.74	5.1	1.26	2348	E ATL GOG	0	2014
-9.03	-1.91	6.67	341.19	4.44	0.68	2168	E ATL GOG	0	2014
-8.56	-1.65	7.2	418.75	5.87	2.08	2679	E ATL GOG	0	2014
-8.98	-1.75	6.82	385.81	7.35	1.34	2378	E ATL GOG	0	2014
-9.16	-1.47	7.13	407.96	6.78	1.35	2413	E ATL GOG	0	2014
-9.35	-1.62	6.34	399.71	5.98	0.97	2507	E ATL GOG	0	2014
-9.35	-1.62	7.59	421.91	6.76	1.02	2461	E ATL GOG	0	2014
-9.35	-1.62	6.74	508.51	7.01	0.87	2099	E ATL GOG	0	2014
-9.35	-1.62	7.3	507.06	7.98	1.32	2505	E ATL GOG	0	2014
-9.35	-1.62	7.23	482.46	5.48	0.76	2027	E ATL GOG	0	2014
-9.35	-1.62	7.04	463.93	6.64	0.99	2320	E ATL GOG	0	2014
-9.49	-1.88	5.77	367.48	7.47	0.93	2615	E ATL GOG	0	2014
-9.76	-1.62	6.33	343.62	7.41	0.68	2200	E ATL GOG	0	2014
-9.08	-1.78	6.65	338.02	4.76	0.88	2465	E ATL GOG	0	2014
-9.82	-1.98	6.32	485.39	9.61	0.95	2454	E ATL GOG	0	2014
-9.2	-1.33	4.83	350	4.47	0.73	2277	GOM	0	2014
-9.27	-1.61	4.81	479.25	3.43	0.63	2601	GOM	0	2014
-9.59	-1.55	5.37	506.72	1.7	0.78	2533	GOM	0	2014
-9.6	-1.57	5.16	356.79	3.08	0.59	2222	GOM	0	2014
-9.7	-1.72	4.88	299.77	2.6	0.53	2278	GOM	0	2014
-9.83	-1.77	4.63	339.97	7.05	0.49	2199	GOM	0	2014
-9.92	-1.15	7.21	574.88	2.94	2.26	3044	GOM	0	2014
-9.92	-1.71	3.89	478.3	1.74	0.48	2230	GOM	0	2014
-9.97	-1.51	5.1	317.4	3.31	0.94	2533	GOM	0	2014
-10.01	-1.85	4.84	380.94	2.93	0.82	2512	GOM	0	2014
-10.02	-2.07	5.15	421.52	3.45	0.49	2494	GOM	0	2014
-10.03	-1.78	4.45	548.6	1.58	0.4	2257	GOM	0	2014
-10.08	-1.65	5.21	414.03	1.95	0.74	2644	GOM	0	2014
-10.22	-1.77	3.46	401.07	4.06	0.43	2302	GOM	0	2014
-10.31	-1.58	3.89	337	1.49	0.4	2172	GOM	0	2014
-10.31	-1.62	4.18	377	1.68	0.66	2324	GOM	0	2014
-10.38	-1.41	5.03	377.4	2.17	0.94	2394	GOM	0	2014
-10.42	-1.6	4.54	291.4	1.82	0.53	2313	GOM	0	2014
-10.47	-1.77	4.41	434.51	3.71	0.63	2468	GOM	0	2014
-11.06	-1.78	4.36	425.23	0.91	0.38	2200	GOM	0	2014
-9.42	-1.4	4.3	411.02	0.75	0.3	1926	CARIB	0	2015-16
-9.34	-1.46	4.27	289.22	1.89	0.33	2199	CARIB	0	2015-16
-9.78	-1.57	5.12	375.6	1.44	0.41	2174	CARIB	0	2015-16
-8.72	-1.26	5.13	389.64	2.73	0.72	2502	CARIB	0	2015-16
-8.93	-1.52	5.53	362.25	3.52	0.7	2116	CARIB	0	2015-16
-9.27	-1.37	4.73	441.16	1.61	0.41	2318	CARIB	0	2015-16
-9.44	-1.76	5.79	508.4	2.03	0.72	1940	CARIB	0	2015-16
-9.47	-1.65	5.77	397.39	1.58	0.42	2110	CARIB	0	2015-16
-9.07	-1.36	5.24	377.81	2.03	0.57	2171	CARIB	0	2015-16
-9.31	-1.54	5.21	372.39	3.13	0.75	2179	CARIB	0	2015-16
-9.7	-1.73	5.02	710.75	3.53	0.64	1956	CARIB	0	2015-16
-9.76	-1.59	7.51	418.29	2.29	0.68	2202	CARIB	0	2015-16
-9.79	-1.9	5.28	303.78	2.1	0.65	1934	CARIB	0	2015-16
-10.56	-1.94	4.63	327.03	0.98	0.25	1687	CARIB	0	2015-16
-9.46	-1.39	4.93	532.41	2.38	0.48	2061	CARIB	0	2015-16
-9.78	-2.03	3.57	334.64	3.56	0.61	2078	CARIB	0	2015-16
-9.79	-1.93	4.11	319.18	1.38	0.56	2053	CARIB	0	2015-16
-9.87	-1.52	5.14	429.82	1.46	0.47	2050	CARIB	0	2015-16
-8.66	-1.4	4.53	329.92	3.89	0.7	2198	CARIB	0	2015-16
-9.49	-1.93	8.43	336.35	2.82	0.78	2227	CARIB	0	2015-16
-9.62	-1.73	8.33	502.43	3.97	0.58	2164	CARIB	0	2015-16
-9.65	-1.54	6.77	315.09	5.98	1.09	2446	CARIB	0	2015-16
-9.92	-1.68	4.77	427.05	1.49	0.37	1980	CARIB	0	2015-16
-10.36	-1.89	5.02	372.24	2.11	0.51	2179	CARIB	0	2015-16
-10.04	-1.97	4.78	405.02	3.25	0.7	2546	CARIB	0	2015-16
-10.18	-2.04	3.66	436.82	1.89	0.47	2318	CARIB	0	2015-16
-9.96	-1.88	6.78	438.11	4.19	0.61	2330	E ATL CP	0	2015-16
-10.4	-2.01	6.42	410.14	3.72	0.67	2414	E ATL CP	0	2015-16
-10.46	-1.73	5.74	459.37	3.88	0.8	2395	E ATL CP	0	2015-16
-9.65	-1.76	6.02	408.67	3.02	0.54	2189	E ATL CP	0	2015-16
-10.59	-1.85	6.96	519.54	2.49	0.53	2242	E ATL CP	0	2015-16
-9.46	-1.61	6.32	357.53	2.89	0.74	2363	E ATL CP	0	2015-16
-9.81	-1.75	6.29	386.62	2.83	0.45	2324	E ATL CP	0	2015-16
-9.82	-1.7	8.34	332.97	5.14	1.38	2513	E ATL CP	0	2015-16
-9.96	-1.55	4.74	344.22	2.42	0.61	2209	E ATL CP	0	2015-16
-10.21	-1.79	6.02	343.89	4.65	0.58	2327	E ATL CP	0	2015-16
-10.3	-1.56	6.29	374.51	6.73	1.35	2464	E ATL CP	0	2015-16
-10.43	-1.76	5.36	408	4.66	0.47	2253	E ATL CP	0	2015-16
-10.63	-1.76	5.11	434.62	1.36	0.4	2080	E ATL CP	0	2015-16
-10.69	-1.45	5.16	383.28	4.38	0.73	2149	E ATL CP	0	2015-16
-10.92	-1.88	6.08	435.52	3.21	0.97	2338	E ATL CP	0	2015-16
-9.42	-1.6	4.8	312.79	1.86	0.47	2562	E ATL CP	0	2015-16
-9.96	-2.06	4.12	340.62	3.25	0.68	2443	E ATL CP	0	2015-16
-10.15	-2.17	4.72	310.99	2.56	0.47	2489	E ATL CP	0	2015-16
-9.26	-1.87	5.32	313.55	7.16	1.25	2622	E ATL CP	0	2015-16
-9.44	-1.27	4.68	326.15	3.55	0.71	2573	E ATL CP	0	2015-16
-9.6	-1.92	4.92	326.05	5.88	0.76	2722	E ATL CP	0	2015-16
-9.8	-1.16	4.51	293.84	3.25	0.53	2430	E ATL CP	0	2015-16
-9.97	-1.36	3.76	278.8	2.22	0.5	2428	E ATL CP	0	2015-16
-9.53	-1.53	4.99	277.13	3.37	0.6	2431	E ATL CP	0	2015-16
-9.57	-1.65	5.44	330.7	5.82	0.81	2563	E ATL CP	0	2015-16
-9.8	-1.32	3.56	236.52	2.2	0.47	2452	E ATL CP	0	2015-16
-10.02	-1.82	4.99	293	3.96	0.52	2653	E ATL CP	0	2015-16
-9.31	-1.52	7.18	379.21	3.91	0.66	2195	E ATL GOG	0	2015-16
-9.36	-1.83	6.51	328.59	9.54	0.85	2197	E ATL GOG	0	2015-16
-9.4	-1.98	6.62	367.7	8.09	0.64	2106	E ATL GOG	0	2015-16
-9.49	-1.7	6.55	399.62	6.75	1	2444	E ATL GOG	0	2015-16
-9.66	-1.95	5.66	346.34	2.2	0.52	2014	E ATL GOG	0	2015-16
-9.69	-1.93	7.13	513.46	7.27	0.96	2249	E ATL GOG	0	2015-16
-10.19	-1.74	4.98	399.64	1.09	0.45	1988	E ATL GOG	0	2015-16
-8.77	-1.47	7.17	359.2	5.38	1.04	2357	E ATL GOG	0	2015-16
-8.85	-1.82	7.25	422.88	13.18	1.29	2296	E ATL GOG	0	2015-16
-9.02	-1.72	7.48	327.14	6.4	0.96	2229	E ATL GOG	0	2015-16
-9.84	-1.73	5.67	331.4	3.61	0.43	1990	E ATL GOG	0	2015-16
-8.92	-1.46	6.8	444.85	3.2	1.13	2183	E ATL GOG	0	2015-16
-8.96	-1.88	5.83	436.74	5.1	1.26	2348	E ATL GOG	0	2015-16
-9.03	-1.91	6.67	341.19	4.44	0.68	2168	E ATL GOG	0	2015-16
-8.56	-1.65	7.2	418.75	5.87	2.08	2679	E ATL GOG	0	2015-16
-8.98	-1.75	6.82	385.81	7.35	1.34	2378	E ATL GOG	0	2015-16
-9.16	-1.47	7.13	407.96	6.78	1.35	2413	E ATL GOG	0	2015-16
-9.35	-1.62	6.34	399.71	5.98	0.97	2507	E ATL GOG	0	2015-16
-9.35	-1.62	7.59	421.91	6.76	1.02	2461	E ATL GOG	0	2015-16
-9.35	-1.62	6.74	508.51	7.01	0.87	2099	E ATL GOG	0	2015-16
-9.35	-1.62	7.3	507.06	7.98	1.32	2505	E ATL GOG	0	2015-16
-9.35	-1.62	7.23	482.46	5.48	0.76	2027	E ATL GOG	0	2015-16
-9.35	-1.62	7.04	463.93	6.64	0.99	2320	E ATL GOG	0	2015-16
-9.49	-1.88	5.77	367.48	7.47	0.93	2615	E ATL GOG	0	2015-16
-9.76	-1.62	6.33	343.62	7.41	0.68	2200	E ATL GOG	0	2015-16
-9.08	-1.78	6.65	338.02	4.76	0.88	2465	E ATL GOG	0	2015-16
-9.82	-1.98	6.32	485.39	9.61	0.95	2454	E ATL GOG	0	2015-16
-9.2	-1.33	4.83	350	4.47	0.73	2277	GOM	0	2015-16
-9.27	-1.61	4.81	479.25	3.43	0.63	2601	GOM	0	2015-16
-9.59	-1.55	5.37	506.72	1.7	0.78	2533	GOM	0	2015-16
-9.6	-1.57	5.16	356.79	3.08	0.59	2222	GOM	0	2015-16
-9.7	-1.72	4.88	299.77	2.6	0.53	2278	GOM	0	2015-16
-9.83	-1.77	4.63	339.97	7.05	0.49	2199	GOM	0	2015-16
-9.92	-1.15	7.21	574.88	2.94	2.26	3044	GOM	0	2015-16
-9.92	-1.71	3.89	478.3	1.74	0.48	2230	GOM	0	2015-16
-9.97	-1.51	5.1	317.4	3.31	0.94	2533	GOM	0	2015-16
-10.01	-1.85	4.84	380.94	2.93	0.82	2512	GOM	0	2015-16
-10.02	-2.07	5.15	421.52	3.45	0.49	2494	GOM	0	2015-16
-10.03	-1.78	4.45	548.6	1.58	0.4	2257	GOM	0	2015-16
-10.08	-1.65	5.21	414.03	1.95	0.74	2644	GOM	0	2015-16
-10.22	-1.77	3.46	401.07	4.06	0.43	2302	GOM	0	2015-16
-10.31	-1.58	3.89	337	1.49	0.4	2172	GOM	0	2015-16
-10.31	-1.62	4.18	377	1.68	0.66	2324	GOM	0	2015-16
-10.38	-1.41	5.03	377.4	2.17	0.94	2394	GOM	0	2015-16
-10.42	-1.6	4.54	291.4	1.82	0.53	2313	GOM	0	2015-16
-10.47	-1.77	4.41	434.51	3.71	0.63	2468	GOM	0	2015-16
-11.06	-1.78	4.36	425.23	0.91	0.38	2200	GOM	0	2015-16
-7.91	-1.62	5.76	433.46	3.91	3.71	2591	CARIB	0	2017
-8.5	-1.42	6.27	408.89	1.96	0.68	2515	CARIB	0	2017
-8.77	-1.27	6.2	410.35	5.05	0.82	2545	CARIB	0	2017
-9.12	-1.61	5.83	407.21	5.57	0.78	2523	CARIB	0	2017
-9.42	-1.47	6.16	441.92	5.55	1.62	2490	CARIB	0	2017
-10.06	-1.37	5.51	485.54	3.39	0.55	2601	CARIB	0	2017
-7.26	-1.68	5.47	475.79	4.3	1.02	2294	CARIB	0	2017
-9.38	-1.65	6.18	617.36	3.25	0.92	2552	CARIB	0	2017
-8.72	-1.27	5.85	373.08	6.36	0.47	1956	CARIB	0	2017
-8.76	-1.39	5.16	408.79	7.96	0.58	2140	CARIB	0	2017
-9.35	-1.93	4.8	303.75	2.09	0.86	2178	CARIB	0	2017
-9.79	-1.74	3.7	346.38	2.52	0.46	2033	CARIB	0	2017
-9.6	-1.44	5.58	407.61	2.39	0.96	2594	CARIB	0	2017
-10.38	-1.62	5.5	418.8	3.85	0.9	2327	CARIB	0	2017
-9.52	-1.39	6.76	451.25	2.56	0.61	2103	CARIB	0	2017
-9.54	-1.73	5.86	336.93	8.63	0.69	2050	CARIB	0	2017
-9.32	-1.62	5.12	231.89	3.38	0.81	2216	CARIB	0	2017
-9.48	-1.74	5.54	379.94	2.99	0.72	2249	CARIB	0	2017
-9	-1.52	5.78	459.55	1.87	0.72	2238	CARIB	0	2017
-9.4	-1.86	5.32	369.5	8.92	0.76	2235	CARIB	0	2017
-9.29	-1.66	5.77	368.01	5.18	0.72	2146	CARIB	0	2017
-9.86	-1.83	5.07	431.52	2.89	0.53	2038	CARIB	0	2017
-9.41	-1.98	6.67	431.46	9.9	0.8	2396	CARIB	0	2017
-8.4	-1.1	7.45	509.31	2.85	0.78	1966	CARIB	0	2017
-8.44	-1.39	6.1	450.36	5.88	0.53	2245	CARIB	0	2017
-9.06	-1.83	5.89	516.98	3.75	0.99	2209	CARIB	0	2017
-9.32	-2.01	5.46	529.99	4.06	0.81	2402	CARIB	0	2017
-9.46	-1.64	6.08	511.36	3.11	0.84	2120	CARIB	0	2017
-9.58	-2.12	6.77	458.17	3.18	0.54	2195	CARIB	0	2017
-10.1	-2.02	4.56	411.87	3.91	0.67	2134	CARIB	0	2017
-9.51	-1.86	6.87	251.75	4.78	1.53	2591	E ATL CP	0	2017
-9.51	-1.97	7.98	364.65	6.61	0.58	2202	E ATL CP	0	2017
-9.83	-1.94	7.27	333.33	4.07	0.38	1950	E ATL CP	0	2017
-8.79	-2.07	7.88	331.57	2.24	1.9	2111	E ATL CP	0	2017
-9.53	-1.92	7.34	283.53	5.35	1.74	2607	E ATL CP	0	2017
-9.7	-1.92	7.5	271.15	3.2	0.45	1898	E ATL CP	0	2017
-10.24	-1.75	7.23	346.56	5.18	0.9	2298	E ATL CP	0	2017
-9.69	-1.76	7.89	317.58	6.2	0.69	2069	E ATL CP	0	2017
-9.69	-1.68	8.5	308.75	8.5	0.8	2436	E ATL CP	0	2017
-9.77	-1.95	6.47	433.47	8.03	0.59	2020	E ATL CP	0	2017
-9.79	-1.6	6.99	339.05	5.47	0.84	2056	E ATL CP	0	2017
-10.02	-1.92	7.57	254.71	3.21	0.57	2145	E ATL CP	0	2017
-8.29	-1.55	9.97	270.92	2.32	1.15	2475	E ATL CP	0	2017
-8.77	-1.06	6.96	357.25	6.05	1.07	2305	E ATL CP	0	2017
-8.77	-1.35	7.2	358.64	6.26	1.34	2254	E ATL CP	0	2017
-8.84	-1.81	7.5	346.17	6.27	1.15	2378	E ATL CP	0	2017
-8.86	-1.4	7.28	287.5	8.64	1.02	2212	E ATL CP	0	2017
-8.88	-1.78	7.29	356.98	7.59	0.54	2242	E ATL CP	0	2017
-8.97	-2.09	7.2	320.12	6.18	0.77	2122	E ATL CP	0	2017
-9.05	-1.77	7.55	269.58	2.91	0.98	2039	E ATL CP	0	2017
-9.14	-1.25	5.74	266.35	3.79	0.91	1963	E ATL CP	0	2017
-9.28	-1.82	7.16	374.74	4.87	0.35	1720	E ATL CP	0	2017
-9.34	-1.44	8.25	262.65	6.41	1.34	2188	E ATL CP	0	2017
-9.44	-1.76	6.06	403.17	3.38	0.43	1965	E ATL CP	0	2017
-9.57	-2.08	7.14	402.52	6.96	1.38	2481	E ATL CP	0	2017
-9.76	-1.68	6.41	410.84	4.87	0.42	1997	E ATL CP	0	2017
-9.3	-2.06	7.23	293.97	2.47	0.47	2191	E ATL CP	0	2017
-9.49	-1.81	6.35	396.52	0.95	0.42	2072	E ATL CP	0	2017
-9.52	-1.44	6.57	354.76	4.57	0.72	2172	E ATL CP	0	2017
-10.24	-1.99	6.6	291.01	3.16	0.42	1950	E ATL CP	0	2017
-8.76	-1.7	7.07	319.93	4.33	0.92	2142	E ATL GOG	0	2017
-9.45	-1.96	6.6	336.84	11.55	1.05	2261	E ATL GOG	0	2017
-9.72	-1.93	6.15	442.62	6.09	1.52	2429	E ATL GOG	0	2017
-9.96	-1.86	6.05	313.46	2.64	0.86	2149	E ATL GOG	0	2017
-10.33	-1.92	4.91	238.82	1.87	0.41	1860	E ATL GOG	0	2017
-8.73	-1.31	5.78	272.17	3.92	1.22	2343	E ATL GOG	0	2017
-9.21	-2.13	6.6	302.56	9	1.06	2306	E ATL GOG	0	2017
-9.47	-1.72	6.26	362.98	4.12	0.75	2069	E ATL GOG	0	2017
-8.67	-1.36	7.16	401.97	10.2	1.56	2158	E ATL GOG	0	2017
-8.77	-1.88	10.55	320.23	10.33	1.6	2313	E ATL GOG	0	2017
-9.26	-2.17	7.66	326.4	5.21	1.06	2408	E ATL GOG	0	2017
-9.49	-1.7	6.95	344.88	10.86	1.09	2178	E ATL GOG	0	2017
-9.59	-1.94	7.52	384.79	7.06	1.12	2274	E ATL GOG	0	2017
-9.86	-2.29	8.65	340.53	3.67	1	2446	E ATL GOG	0	2017
-8.65	-1.82	7.23	367.14	4.81	1.35	2551	E ATL GOG	0	2017
-9.16	-1.84	7.19	396.24	5.4	1.04	2229	E ATL GOG	0	2017
-9.28	-2.22	7.61	472.83	4.47	0.87	2033	E ATL GOG	0	2017
-9.48	-1.99	5.91	342.38	3.52	0.77	2188	E ATL GOG	0	2017
-9.83	-2.07	6.26	375.43	1.74	0.91	2088	E ATL GOG	0	2017
-8.43	-1.5	6.21	320.58	2.4	1.48	2293	E ATL GOG	0	2017
-8.85	-1.81	6.58	437.08	5.75	1.51	2403	E ATL GOG	0	2017
-9.42	-1.46	7.22	366.22	7.18	1.14	2248	E ATL GOG	0	2017
-9.49	-1.63	7.26	505.07	2.54	0.92	2180	E ATL GOG	0	2017
-8.75	-1.85	8.1	460.26	4.56	1.38	2308	E ATL GOG	0	2017
-8.77	-1.82	6.52	367.97	7.31	1.64	2201	E ATL GOG	0	2017
-8.98	-1.89	7.48	367.23	6.4	1.19	2241	E ATL GOG	0	2017
-9.94	-2.3	5.54	408.34	2.56	1.3	1981	E ATL GOG	0	2017
-9.04	-2.15	6.06	386.17	7.77	1.09	2123	E ATL GOG	0	2017
-10	-2.2	6.96	431.99	8.24	1.5	2291	E ATL GOG	0	2017
-10.01	-2.1	7.68	541.19	6.38	2.18	2406	E ATL GOG	0	2017
-9.42	-1.64	8.48	298.59	5.18	0.98	1835	GOM	0	2017
-9.65	-1.71	9.6	247.87	1.9	2.73	2299	GOM	0	2017
-9.75	-2.02	7.5	234.2	2.72	0.79	1832	GOM	0	2017
-9.76	-1.93	22.22	2327.28	20.15	1.29	1913	GOM	0	2017
-10.04	-1.65	6.55	357.44	2.31	0.87	1976	GOM	0	2017
-10.22	-1.88	4.64	282.7	3.65	1.09	1894	GOM	0	2017
-10.23	-1.84	8.14	244.54	2.82	0.74	2136	GOM	0	2017
-11.11	-2.3	6.43	228.42	1.88	0.78	1743	GOM	0	2017
-10.063	-0.982481	4.664	277.441	0.815747	1.25203	1719.35	GOM	1-3+	2013
-8.78734	-1.27659	6.01874	328.032	2.50556	1.09839	1852.67	GOM	1-3+	2013
-9.66373	-1.51504	3.19086	453.904	3.24547	0.959802	2556.05	GOM	1-3+	2013
-9.49018	-1.45958	6.56923	391.88	3.82821	2.99602	2196.72	GOM	1-3+	2013
-10.1157	-1.62786	6.0763	282.16	5.15284	2.29449	2524.86	GOM	1-3+	2013
-9.83219	-1.68931	6.07465	324.654	2.48552	1.18781	2358.17	GOM	1-3+	2013
-9.92029	-1.65113	5.39083	304.594	1.11646	0.878242	2044.18	GOM	1-3+	2013
-9.86931	-1.48597	6.36941	284.919	2.77811	1.03756	2237.61	GOM	1-3+	2013
-10.0394	-1.5932	6.39489	246.275	2.41474	0.998883	2101.32	GOM	1-3+	2013
-9.97869	-1.46428	6.05579	367.545	5.13179	1.677	2007.14	GOM	1-3+	2013
-9.92789	-1.67645	5.92445	414.835	3.45937	2.2439	2299.98	GOM	1-3+	2013
-9.61474	-1.34532	5.42093	318.952	2.56088	3.19258	2310.64	GOM	1-3+	2013
-10.0975	-1.57219	6.14445	283.038	3.22636	0.809242	2161.95	GOM	1-3+	2013
-9.31131	-1.17754	5.14403	277.663	2.63288	1.93891	2197.42	GOM	1-3+	2013
-10.1223	-1.45616	6.40944	307.826	4.22568	1.18259	2381.76	GOM	1-3+	2013
-10.1303	-1.58838	5.25982	350.514	3.61011	1.74563	2335.63	GOM	1-3+	2013
-9.4754	-1.62814	5.7683	342.824	2.944	0.777598	2290.53	GOM	1-3+	2013
-10.2943	-1.51076	5.42689	353.737	3.19537	0.906353	2182.57	GOM	1-3+	2013
-9.29236	-1.34708	5.77558	345.805	2.24834	3.38714	2444.84	GOM	1-3+	2013
-9.99044	-1.50427	5.00839	300.686	8.31032	0.883127	2122.11	GOM	1-3+	2013
-9.88408	-1.62106	5.24229	349.761	3.89937	2.09782	2422.12	GOM	1-3+	2013
-10.2314	-1.52702	6.94704	399.088	7.24716	1.58268	2248.42	GOM	1-3+	2013
-9.38831	-1.74215	5.48081	419.92	8.31242	0.960985	2901.05	GOM	1-3+	2013
-9.4428	-1.52392	5.32202	355.348	1.34909	0.584458	2152.37	GOM	1-3+	2013
-9.2595	-1.60259	6.28605	387.711	3.40926	1.28569	2287.05	GOM	1-3+	2013
-9.66961	-1.48158	4.84629	299.325	5.74021	1.15318	2486.07	GOM	1-3+	2013
-10.1634	-1.60604	5.16719	349.26	4.79179	2.42745	2563.95	GOM	1-3+	2013
-10.0158	-1.31905	5.53937	297.618	5.168	1.0763	2200.79	GOM	1-3+	2013
-8.7768	-1.22066	5.25585	316.202	3.95874	2.93226	2358.95	GOM	1-3+	2013
-8.56992	-1.23735	4.1188	264.849	3.80766	1.9207	2159.74	GOM	1-3+	2013
-9.3394	-1.48638	4.4665	369.899	3.65263	2.29855	2517.63	GOM	1-3+	2013
-9.31513	-1.62972	3.66093	308.01	6.38232	2.57137	2262.89	GOM	1-3+	2013
-8.75327	-1.58354	5.19928	395.932	5.27495	3.46642	2808.68	GOM	1-3+	2013
-9.20649	-1.23375	3.84917	296.749	2.3592	2.6826	2604.47	GOM	1-3+	2013
-9.9951	-1.63543	4.94057	356.834	2.40686	0.839465	2230	GOM	1-3+	2013
-8.95773	-2.04866	5.616	186.896	3.55587	1.37021	2156.76	GOM	1-3+	2013
-9.00346	-1.19229	8.43371	212.025	2.78339	2.17305	2180.34	GOM	1-3+	2013
-9.4721	-1.70161	7.07823	283.254	2.95505	1.73647	1942.52	GOM	1-3+	2013
-9.518	-1.36543	6.98765	185.787	2.55859	1.35223	1957.64	GOM	1-3+	2013
-9.19254	-1.95434	5.49307	173.315	3.54361	3.36667	2252.86	GOM	1-3+	2013
-8.90141	-1.57401	6.22095	217.476	3.15533	2.54748	2388.43	GOM	1-3+	2013
-9.0295	-1.79837	8.9319	255.446	2.8868	1.96212	1864.36	GOM	1-3+	2013
-8.8504	-1.6586	6.08508	214.242	4.0913	2.94318	2284.9	GOM	1-3+	2013
-9.63825	-1.65344	6.32771	257.571	1.57153	1.36531	2231.85	GOM	1-3+	2013
-8.63713	-1.8722	6.57681	184.771	3.5477	0.995775	2070.66	GOM	1-3+	2013
-9.69486	-1.61416	6.93266	358.733	5.35138	2.27949	2056.3	GOM	1-3+	2013
-9.1862	-1.46168	6.47975	226.899	2.91908	2.45919	2402.01	GOM	1-3+	2013
-8.50236	-1.41685	7.24969	259.326	7.07496	1.50593	2259.27	GOM	1-3+	2013
-9.63815	-1.79535	6.00097	212.099	4.7943	2.03897	2129.08	GOM	1-3+	2013
-8.63482	-1.6021	7.2691	243.621	2.05546	1.22305	2101.41	GOM	1-3+	2013
-8.64582	-1.03781	4.67461	167.68	3.3229	1.55988	2367.41	GOM	1-3+	2013
-9.30925	-1.36144	6.65768	255.354	2.83366	1.88527	1923.04	GOM	1-3+	2013
-8.45586	-1.29628	6.81943	322.056	3.06622	1.88363	2298.22	GOM	1-3+	2013
-8.82947	-1.18451	7.66701	236.599	7.34471	0.850251	2141.64	GOM	1-3+	2013
-9.22717	-1.17945	7.60554	222.464	2.13679	1.97193	1875.89	GOM	1-3+	2013
-8.42602	-0.997036	5.66453	240.295	2.27658	2.5344	2222.37	GOM	1-3+	2013
-9.58332	-1.22933	6.45064	237.616	4.33653	1.89508	2171.11	GOM	1-3+	2013
-9.77558	-1.42735	7.12999	282.885	13.0096	1.18872	2246.71	GOM	1-3+	2013
-8.34299	-0.906435	7.24646	371.667	4.218	11.099	2030.42	GOM	1-3+	2013
-9.10661	-1.31609	6.80002	209.346	2.3105	1.9425	2063.48	GOM	1-3+	2013
-9.69053	-1.21802	7.83847	297.666	7.00139	2.87941	2280.54	GOM	1-3+	2013
-9.8157	-0.88098	7.34351	261.913	4.04225	1.95885	2030.68	GOM	1-3+	2013
-9.28414	-0.83946	7.09684	278.889	3.70403	1.44297	2380.1	GOM	1-3+	2013
-8.41201	-1.25079	6.77091	434.304	2.60355	1.80842	2095.26	GOM	1-3+	2013
-9.31267	-1.39827	4.68432	294.895	1.05859	2.97588	1790.81	GOM	1-3+	2013
-9.11935	-1.01372	7.54165	251.058	3.27488	2.4363	2062.33	GOM	1-3+	2013
-9.11016	-1.23897	6.36006	228.931	8.31338	1.39474	2277.98	GOM	1-3+	2013
-9.39394	-1.35029	6.66092	305.981	6.30656	1.03338	2234.15	GOM	1-3+	2013
-9.66583	-1.47064	7.85464	362.059	7.40194	1.31462	2112.94	GOM	1-3+	2013
-9.17085	-1.35974	6.16272	212.949	2.19177	1.24676	2086.99	GOM	1-3+	2013
-9.17373	-1.29035	6.06567	239.279	3.47004	1.50593	2439.43	GOM	1-3+	2013
-8.91238	-1.23033	6.99089	365.108	5.61174	0.922195	1975.32	GOM	1-3+	2013
-9.51188	-1.11695	6.5024	216.737	5.28476	3.37484	2467.1	GOM	1-3+	2013
-9.55481	-1.23922	6.33741	214.981	3.32699	0.876412	1954.57	GOM	1-3+	2013
-9.48649	-1.3763	7.09117	225.236	2.99592	1.09715	2092.44	GOM	1-3+	2013
-9.35361	-1.65633	5.72276	253.229	3.75614	1.7937	1807.72	GOM	1-3+	2013
-9.30203	-1.14102	6.04303	220.986	4.07086	1.71849	1927.91	GOM	1-3+	2013
-9.84651	-1.50504	7.0847	225.606	5.83653	1.68742	2320.77	GOM	1-3+	2013
-10.1228	-1.78202	5.63541	229.763	2.14987	1.2018	1775.95	GOM	1-3+	2013
-9.76109	-1.81309	6.16272	243.344	1.93734	0.511786	2110.12	GOM	1-3+	2013
-10.4742	-1.84845	5.32485	341.365	8.49322	0.771766	2028.11	GOM	1-3+	2013
-8.36558	-1.11389	6.15625	267.087	2.35015	1.31625	1959.95	GOM	1-3+	2013
-9.69443	-1.39469	4.41257	213.041	2.78748	1.00231	1877.94	GOM	1-3+	2013
-9.66283	-1.26778	6.4377	234.844	2.29701	0.887858	2075.52	GOM	1-3+	2013
-10.1041	-1.49588	7.73494	308.291	3.94007	1.02357	2257.48	GOM	1-3+	2013
-9.5034	-1.2788	5.39279	242.327	7.49594	0.717644	2010.69	GOM	1-3+	2013
-9.98806	-1.69977	6.14655	270.135	7.25071	1.053	2057.59	GOM	1-3+	2013
-8.732	-1.29207	5.83598	261.728	3.1635	0.99741	2255.68	GOM	1-3+	2013
-9.72401	-1.31473	15.9875	4922.3	2.26431	0.189017	708.123	GOM	1-3+	2013
-8.95504	-1.33401	6.2436	198.998	6.49457	1.45033	2083.21	GOM	1-3+	2013
-9.36538	-1.29695	6.61239	268.75	5.78749	1.71685	2040.42	GOM	1-3+	2013
-10.2682	-1.28113	6.7612	233.828	2.82426	0.654039	2110.38	GOM	1-3+	2013
-9.00881	-1.27524	7.00706	239.186	4.66596	1.27554	2128.06	GOM	1-3+	2013
-8.9054	-1.14198	6.52828	297.851	4.25887	1.78062	2224.67	GOM	1-3+	2013
-9.1561	-0.888613	7.06853	209.438	2.5872	0.779942	1882.81	GOM	1-3+	2013
-9.19626	-1.4827	7.25293	291.384	5.624	1.46505	2462.23	GOM	1-3+	2013
-10.3411	-2.13565	5.09672	298.679	2.79158	0.798592	2018.68	MAB	1-3+	2013
-10.0364	-2.05278	4.41059	338.925	1.59074	0.591118	2016.84	MAB	1-3+	2013
-10.2354	-1.67516	3.62686	309.93	1.37962	0.500768	2018.16	MAB	1-3+	2013
-9.33587	-1.15733	5.53143	260.768	5.22611	1.06264	1944.74	MAB	1-3+	2013
-9.78169	-1.46953	4.80989	226.137	2.56829	1.78721	2568.42	MAB	1-3+	2013
-8.99191	-1.3767	5.73423	246.496	2.66674	0.589681	2163.42	MAB	1-3+	2013
-8.82744	-1.48182	6.10872	336.021	3.72168	1.21959	2178.42	MAB	1-3+	2013
-9.14332	-1.63356	5.49669	329.103	2.75507	0.582734	1842.63	MAB	1-3+	2013
-9.46473	-1.5041	4.20514	322.088	4.44337	1.18983	2110.53	MAB	1-3+	2013
-8.38672	-1.77932	5.87152	367.545	5.33937	0.826433	2322.87	MAB	1-3+	2013
-8.85395	-1.72489	5.77392	309.322	6.57516	0.975776	2438.16	MAB	1-3+	2013
-8.90699	-1.63587	4.79865	316.453	3.42063	0.534221	2147.37	MAB	1-3+	2013
-9.40646	-1.52148	3.20042	297.039	2.11524	0.727665	2100.79	MAB	1-3+	2013
-10.1162	-2.26936	3.82502	348.864	3.24632	0.565949	1831.58	MAB	1-3+	2013
-9.8363	-1.68587	5.22442	327.597	3.71916	1.24637	2406.4	MAB	1-3+	2013
-8.9962	-1.31301	5.32102	369.446	5.90147	1.12493	2338.16	MAB	1-3+	2013
-9.01043	-1.78329	5.7372	388.435	2.00013	0.721563	2909.21	MAB	1-3+	2013
-9.29405	-1.49887	4.31365	256.242	1.59958	0.643181	2583.42	MAB	1-3+	2013
-8.64322	-1.35903	6.0495	345.651	1.38316	0.740681	2715.26	MAB	1-3+	2013
-9.91555	-1.80098	4.65738	563.055	1.64821	0.785137	2617.11	MAB	1-3+	2013
-8.6301	-1.76563	5.89865	438.263	3.31579	0.887133	2121.06	MAB	1-3+	2013
-10.1498	-1.74327	4.21408	478.384	2.31419	0.559914	2603.16	MAB	1-3+	2013
-9.95296	-2.04511	5.02526	528.096	4.19242	0.451816	2715.53	MAB	1-3+	2013
-9.70042	-1.87927	5.31771	602.588	2.68691	0.805371	2218.21	MAB	1-3+	2013
-9.58842	-1.25618	6.92388	318.016	5.59579	1.02309	2217.69	MAB	1-3+	2013
-9.22781	-1.87514	5.93405	409.354	2.85895	0.904865	2366.38	MAB	1-3+	2013
-8.96404	-1.59927	6.30259	515.987	6.49558	1.46148	2385.78	MAB	1-3+	2013
-9.28895	-1.40582	4.30373	549.527	1.67267	0.716762	2388.95	MAB	1-3+	2013
-9.32674	-1.4999	6.46998	419.1	6.31116	0.735458	2151.11	MAB	1-3+	2013
-9.24243	-1.39813	6.80048	387.065	3.06442	0.796209	2237.43	MAB	1-3+	2013
-9.61112	-1.79471	6.76773	451.087	6.71495	0.57724	2159.15	MAB	1-3+	2013
-9.47291	-1.50641	3.20836	645.719	2.51234	1.87376	2658.16	MAB	1-3+	2013
-8.96818	-1.84265	4.91774	597.561	3.06611	0.591557	2536.84	MAB	1-3+	2013
-9.6101	-1.56322	4.16214	452.621	2.36901	0.430466	2433.95	MAB	1-3+	2013
-10.6638	-1.84329	4.8314	410.927	2.95427	0.595006	2668.42	MAB	1-3+	2013
-8.673	-1.81465	4.664	286.82	3.34434	1.44002	2294.21	MAB	1-3+	2013
-9.51621	-1.31547	5.52481	350.919	0.905305	0.594549	2011.15	MAB	1-3+	2013
-9.58886	-1.19106	5.22608	333.946	3.01507	1.09364	2117.74	MAB	1-3+	2013
-9.19206	-1.5653	6.63044	278.097	3.60589	0.558612	2000.67	MAB	1-3+	2013
-9.05026	-1.60166	5.86192	329.952	5.31789	0.995756	2273.08	MAB	1-3+	2013
-9.26899	-1.42665	6.11832	263.701	3.18189	1.15654	2261.02	MAB	1-3+	2013
-9.93321	-1.41503	5.79741	262.697	1.28168	0.755674	2023.74	MAB	1-3+	2013
-9.2812	-1.8082	5.29786	357.703	2.92775	0.730522	2618.68	MAB	1-3+	2013
-10.0963	-1.36756	4.94884	491.989	2.43592	0.744383	2271.85	MAB	1-3+	2013
-9.62141	-1.34676	4.87937	344.811	4.44589	2.48871	3031.58	MAB	1-3+	2013
-9.20343	-1.37629	5.67633	352.376	2.12173	1.14809	2407.97	MAB	1-3+	2013
-10.6397	-3.36416	4.39206	514.231	3.56253	0.552679	1914.53	MAB	1-3+	2013
-9.54945	-1.44046	6.996	359.005	2.84126	0.671004	2283.04	MAB	1-3+	2013
-9.08178	-1.73051	4.76788	371.192	2.59676	0.813907	2270.28	MAB	1-3+	2013
-9.3139	-1.10955	7.82042	338.086	7.30189	0.952567	2555.09	MAB	1-3+	2013
-10.018	-1.34987	7.41549	350.514	3.96379	0.961881	2262.94	MAB	1-3+	2013
-9.13135	-1.85283	7.46478	409.866	3.82189	1.06717	2378.61	MAB	1-3+	2013
-9.30858	-1.2439	6.35287	357.481	5.27074	1.20404	2190.95	MAB	1-3+	2013
-9.99532	-1.45583	5.72662	439.151	3.75747	2.2027	2570.53	MAB	1-3+	2013
-8.98706	-1.22185	-1.28725	258.133	4.60926	0.851112	1738.57	MAB	1-3+	2013
-9.83111	-1.82481	3.69845	389.313	4.75116	0.986611	1735.43	MAB	1-3+	2013
-10.0491	-1.70654	5.9797	396.724	5.25811	1.10617	2293.52	MAB	1-3+	2013
-9.93627	-1.8221	5.49537	362.479	5.12463	0.885257	2204.58	MAB	1-3+	2013
-8.92198	-1.34337	3.11805	360.694	4.58147	1.13922	2391.32	MAB	1-3+	2013
-9.10242	-1.85895	5.61811	350.446	4.03411	0.765106	2298.06	MAB	1-3+	2013
-8.91573	-1.4557	5.02361	331.737	3.92	0.61294	2162.3	MAB	1-3+	2013
-8.9307	-1.3836	4.83173	346.857	2.44518	0.583816	2180.64	MAB	1-3+	2013
-9.6403	-1.43779	6.43426	332.654	3.71916	1.18224	2314.84	MAB	1-3+	2013
-9.34791	-1.71316	5.61811	343.094	3.50653	0.559322	2147.62	MAB	1-3+	2013
-8.95713	-1.4942	7.0175	396.782	3.30611	0.93781	2298.59	MAB	1-3+	2013
-9.24663	-1.13967	4.11284	365.055	3.38989	1.17784	2147.63	MAB	1-3+	2013
-10.4574	-1.7036	7.1462	387.345	4.28379	1.29669	2368.65	MAB	1-3+	2013
-9.67744	-1.47052	5.3766	385.531	4.88758	1.80243	2188.33	MAB	1-3+	2013
-9.3557	-1.77774	5.19829	400.477	6.23368	1.20352	2453.57	MAB	1-3+	2013
-8.88172	-1.71117	4.96075	432.773	1.44328	0.652224	2109.47	MAB	1-3+	2013
-9.20182	-1.45686	6.56394	386.38	3.04505	0.812774	2325.15	MAB	1-3+	2013
-9.86406	-1.54504	5.08382	299.586	4.37368	1.60787	2426.66	MAB	1-3+	2013
-9.05067	-1.14409	7.084	356.429	1.93137	0.498351	2023.56	MAB	1-3+	2013
-9.67237	-1.504	6.70785	483.653	4.91242	1.25881	2463.01	MAB	1-3+	2013
-9.23924	-1.54323	5.44806	353.158	4.91032	1.24579	2663.08	MAB	1-3+	2013
-9.96182	-1.42012	4.15089	356.689	3.70227	1.21604	2291.84	MAB	1-3+	2013
-9.04998	-1.31201	5.43615	331.901	3.87453	0.617302	2093.1	MAB	1-3+	2013
-9.80323	-1.80033	5.18538	289.02	10.4619	1.02983	2237.37	MAB	1-3+	2013
-9.32499	-1.18481	6.4862	278.059	7.264	0.860983	2181.52	MAB	1-3+	2013
-9.37304	-2.00406	5.59726	342.274	6.00295	0.596003	2163.87	MAB	1-3+	2013
-9.45043	-1.34999	5.14866	376.576	3.41773	0.937658	2055.36	MAB	1-3+	2013
-10.0499	-1.68136	7.07077	378.332	3.85558	1.28704	2465.8	MAB	1-3+	2013
-9.57681	-1.71551	5.11558	349.945	4.34947	0.695582	2376.34	MAB	1-3+	2013
-9.10426	-1.51289	5.34583	296.682	6.65221	0.620023	2386.83	MAB	1-3+	2013
-8.84764	-1.81408	5.74018	324.596	2.59091	0.715596	2250.19	MAB	1-3+	2013
-9.37305	-1.1709	6.11302	306.832	5.16126	1.25103	2651.37	MAB	1-3+	2013
-9.14504	-1.08412	6.15901	351.942	4.37263	0.683378	2136.26	MAB	1-3+	2013
-9.28401	-1.97994	5.50827	362.942	2.02408	0.669094	2171.38	MAB	1-3+	2013
-8.96959	-0.901303	7.71191	330.656	4.28379	0.755201	2305.93	MAB	1-3+	2013
-9.82262	-1.74378	5.21483	394.659	4.39621	0.584931	1864.56	MAB	1-3+	2013
-8.94271	-1.59478	6.01477	365.885	6.25768	0.882772	2196.02	MAB	1-3+	2013
-9.69409	-1.21098	5.06099	387.036	8.71368	0.507175	1913.48	MAB	1-3+	2013
-9.94402	-1.67439	5.84472	375.38	5.848	0.917577	2276.75	MAB	1-3+	2013
-9.54787	-1.73212	6.46965	382.935	1.74977	0.873813	2223.45	MAB	1-3+	2013
-9.51808	-1.45138	7.17035	395.354	2.37735	0.88666	2017.44	MAB	1-3+	2013
-9.61977	-1.32923	4.89591	320.843	2.46459	0.766526	2273.6	MAB	1-3+	2013
-9.46472	-1.67076	5.8649	329.575	4.52589	1.23007	2280.94	MAB	1-3+	2013
-9.01096	-1.45848	5.25254	602.945	4.60421	0.579911	2152.16	MAB	1-3+	2013
-9.98036	-1.80334	5.64093	342.303	2.56712	0.837842	2240.93	MAB	1-3+	2013
-9.95802	-1.34656	5.11459	392.15	3.83537	0.803765	2071.79	MAB	1-3+	2013
-9.20446	-1.18349	6.74821	367.661	5.87032	0.558832	2060.95	MAB	1-3+	2013
-9.74372	-1.33596	5.24956	308.425	4.97263	4.94396	2382.89	MAB	1-3+	2013
-10.2288	-1.65664	4.68021	253.01	1.66366	0.443668	2109.47	MAB	1-3+	2013
-9.69785	-1.51699	5.75044	447.015	3.34046	2.38239	2231.05	MAB	1-3+	2013
-9.5248	-1.92551	5.10731	360.675	4.59832	1.00923	2460.79	MAB	1-3+	2013
-8.71202	-1.6237	2.8332	484.232	4.09937	0.986459	2314.47	MAB	1-3+	2013
-10.01	-1.45	5.59065	394.765	3.75032	1.52452	2400.98	GOM	1-3+	2014
-9.2	-1.43	4.63257	318.527	1.03764	1.07955	2019.89	GOM	1-3+	2014
-9.63	-1.4	5.54168	338.076	2.92337	1.29091	2056.76	GOM	1-3+	2014
-9.4	-1.59	6.15901	410.078	3.95032	2.43276	2336.5	GOM	1-3+	2014
-9.46	-1.6	4.76226	375.235	1.90594	1.67318	2163.52	GOM	1-3+	2014
-10.7	-1.89	5.60917	459.182	2.11844	1.17902	2229.04	GOM	1-3+	2014
-9.26	-0.97	6.60463	357.596	3.27865	3.01306	2092.75	GOM	1-3+	2014
-10.21	-1.65	6.16595	306.389	3.60042	1.64066	2226.07	GOM	1-3+	2014
-9.35	-1.36	7.10253	439.44	6.50821	1.49409	2172.78	GOM	1-3+	2014
-10.13	-1.67	5.61943	326.98	7.03705	1.90977	2455.5	GOM	1-3+	2014
-9.55	-1.67	5.89203	386.872	7.57347	1.30377	2550.9	GOM	1-3+	2014
-9.82	-1.42	5.85068	324.703	3.00126	1.01878	2218.73	GOM	1-3+	2014
-10.56	-1.75	6.13188	291.982	3.90653	1.28807	2092.93	GOM	1-3+	2014
-10.97	-1.6	5.60189	329.199	1.40122	0.620665	1873.47	GOM	1-3+	2014
-9.65	-1.36	6.09417	350.157	7.33979	2.30058	2366.91	GOM	1-3+	2014
-9.01	-1.44	5.71239	289.387	1.67053	0.748693	2249.74	GOM	1-3+	2014
-10.21	-1.3	3.38668	256.483	1.73133	0.568501	1790.79	GOM	1-3+	2014
-9.63	-1.62	4.89359	329.392	2.37764	0.910612	2274.47	GOM	1-3+	2014
-9.31	-1.53	5.96977	419.1	6.032	1.39875	2156.05	GOM	1-3+	2014
-10.09	-1.36	4.98986	372.35	4.15368	3.75597	2332.63	GOM	1-3+	2014
-9.7	-1.44	5.93173	333.512	4.60505	1.7933	2244.47	GOM	1-3+	2014
-9.98	-1.86	6.69362	455.825	4.58392	1.66473	2217.37	GOM	1-3+	2014
-10.19	-1.53	6.54045	370.353	5.61937	1.54279	2209.47	GOM	1-3+	2014
-10.41	-1.71	5.51059	328.012	4.22109	1.89438	2146.58	GOM	1-3+	2014
-8.98	-1	6.05414	295.726	9.02442	1.22145	2151.84	GOM	1-3+	2014
-9.76	-1.37	6.06406	402.166	6.12421	1.39958	2196.84	GOM	1-3+	2014
-9.06	-1.45	5.9046	381.16	6.95411	0.913232	2291.84	GOM	1-3+	2014
-9.8	-1.37	5.3991	399.85	3.11878	1.41415	2577.89	GOM	1-3+	2014
-9.57	-1.47	6.02436	379.732	4.96926	1.06831	2458.95	GOM	1-3+	2014
-9.69	-1.42	3.50081	335.394	2.13773	0.958923	2037.63	GOM	1-3+	2014
-9.13	-1.29	4.36129	378.689	13.1208	1.5766	2312.89	GOM	1-3+	2014
-9.9	-1.56	4.62496	338.901	1.538	2.90906	2113.16	GOM	1-3+	2014
-9.58	-1.27	4.0877	293.208	2.75811	1.02755	2184.47	GOM	1-3+	2014
-8.95	-1.22	4.99284	269.548	3.35453	1.7169	2631.32	GOM	1-3+	2014
-8.95	-1.91	4.95248	361.63	8.10189	0.766019	2506.58	GOM	1-3+	2014
-9.88	-1.96	5.24394	381.189	4.55032	2.40622	2998.42	GOM	1-3+	2014
-8.71	-1.24	5.13808	289.792	2.19815	1.54093	2081.05	GOM	1-3+	2014
-9.3	-1.48	5.62241	282.854	2.58834	1.60207	2395	GOM	1-3+	2014
-9.43	-1.63	5.37164	308.724	5.31368	0.677681	2529.74	GOM	1-3+	2014
-10.27	-0.91	6.14875	304.015	2.91175	0.975133	1888.42	GOM	1-3+	2014
-8.99	-1.71	5.33062	359.343	7.18278	0.96467	2495	GOM	1-3+	2014
-10.5	-2.05	4.12806	407.936	5.63789	0.588954	2222.89	GOM	1-3+	2014
-9.51	-1.64	4.48337	355.589	1.23175	1.33467	2503.68	GOM	1-3+	2014
-9.5	-1.41	4.89459	301.709	2.16674	1.3748	2445.53	GOM	1-3+	2014
-9.2	-1.28	3.98316	268.525	4.192	2.21285	2330.53	GOM	1-3+	2014
-9.78	-1.46	4.59287	392.941	5.91284	1.58152	2321.84	GOM	1-3+	2014
-9.68	-1.55	3.96728	351.103	3.22931	2.33912	2211.05	GOM	1-3+	2014
-9.58	-1.25	4.22334	301.728	1.85739	2.30125	2048.16	GOM	1-3+	2014
-9.91	-2.08	6.80973	278.82	9.78478	0.714538	1990.96	GOM	1-3+	2014
-9.07	-1.8	5.21243	179.69	3.56098	1.34691	2079.94	GOM	1-3+	2014
-8.81	-1.26	6.46681	261.359	3.72753	0.771766	2131.9	GOM	1-3+	2014
-9.42	-1.62	6.06244	248.517	7.74935	2.08475	1996.34	GOM	1-3+	2014
-8.91	-1.63	6.90678	295.264	3.89511	1.99155	2100.89	GOM	1-3+	2014
-8.92	-1.88	7.09764	236.784	3.98912	1.84276	2086.54	GOM	1-3+	2014
-9.33	-1.35	7.2594	239.279	3.29429	3.16064	2052.72	GOM	1-3+	2014
-9.29	-1.68	5.18574	169.62	2.40737	1.41763	2059.64	GOM	1-3+	2014
-8.87	-1.77	6.57034	214.427	3.1635	1.05791	1868.97	GOM	1-3+	2014
-9.51	-1.53	6.71915	264.5	2.79361	2.38234	1946.36	GOM	1-3+	2014
-9.16	-1.45	5.62894	225.051	2.51772	1.96375	1854.62	GOM	1-3+	2014
-8.87	-1.5	5.07899	181.445	1.90055	2.00136	1673.18	GOM	1-3+	2014
-9.15	-1.51	7.35968	259.234	2.19892	2.28423	2041.44	GOM	1-3+	2014
-9.38	-1.78	6.07538	252.028	2.70165	0.721078	1826.43	GOM	1-3+	2014
-9.22	-1.78	7.27234	266.163	4.86787	1.02357	2249.02	GOM	1-3+	2014
-9.08	-1.56	6.65121	223.85	4.25478	1.4814	2197.25	GOM	1-3+	2014
-8.9	-1.59	6.35359	250.642	4.33653	1.37348	2175.21	GOM	1-3+	2014
-9.77	-1.78	6.92295	246.207	5.57904	0.755415	2054.51	GOM	1-3+	2014
-9.35	-1.42	5.79716	205.465	4.19756	0.92383	2136.26	GOM	1-3+	2014
-8.99	-1.63	6.79355	258.218	6.22891	2.3202	2549.62	GOM	1-3+	2014
-9.19	-1.68	6.99412	257.663	4.5041	1.18545	2023.76	GOM	1-3+	2014
-9.57	-1.63	6.4927	177.011	1.64306	1.31952	2026.58	GOM	1-3+	2014
-9.51	-1.66	5.91363	272.168	3.31881	1.40455	2302.84	GOM	1-3+	2014
-9.35	-1.55	5.85216	201.678	5.24389	2.14852	2123.45	GOM	1-3+	2014
-9.77	-1.46	7.40821	248.702	4.53271	1.46668	2015.3	GOM	1-3+	2014
-8.77	-1.32	6.91972	276.879	2.3951	1.6956	1789.02	GOM	1-3+	2014
-9.12	-1.83	7.45026	208.329	3.80519	0.879683	1963.02	GOM	1-3+	2014
-9.22	-1.57	6.78061	256	5.00969	1.81005	1831.81	GOM	1-3+	2014
-9.65	-1.8	6.74826	288.243	4.75342	0.969613	1984.04	GOM	1-3+	2014
-8.86	-1.5	7.12029	239.925	2.60764	2.52623	2198.02	GOM	1-3+	2014
-9.35	-1.19	7.27557	261.913	5.18667	1.06935	2241.07	GOM	1-3+	2014
-8.91	-0.94	7.30792	310.785	3.63353	3.29472	2104.74	GOM	1-3+	2014
-9.23	-1.14	6.85502	373.977	6.50684	1.72993	2510.93	GOM	1-3+	2014
-9.92	-1.24	5.11457	232.534	1.66349	0.621337	1891.78	GOM	1-3+	2014
-8.85	-1.22	7.73171	244.083	4.32427	3.17372	2324.62	GOM	1-3+	2014
-9.21	-1.66	7.2044	305.427	7.00548	1.86074	2411.75	GOM	1-3+	2014
-9.24	-1.21	6.21125	238.724	4.20615	1.88854	2048.87	GOM	1-3+	2014
-9.85	-1.39	6.23713	267.087	2.3951	0.941816	2075.52	GOM	1-3+	2014
-8.45	-1.09	5.99127	209.992	2.42371	0.994139	2049.38	GOM	1-3+	2014
-9.25	-1.58	6.36006	237.893	3.57631	0.860061	1878.71	GOM	1-3+	2014
-9.45	-1.84	5.74864	224.497	1.83107	0.784847	1944.57	GOM	1-3+	2014
-9.18	-1.14	7.38233	246.485	2.5872	1.09715	2047.85	GOM	1-3+	2014
-9.03	-1.41	5.85216	289.074	4.56541	1.38983	2272.34	GOM	1-3+	2014
-8.86	-1.61	5.96215	235.768	4.81473	0.786482	2002.74	GOM	1-3+	2014
-9.74	-1.59	8.18785	263.114	4.71255	1.10042	2110.89	GOM	1-3+	2014
-9.55	-1.24	5.69364	228.008	1.60546	0.569832	1999.92	GOM	1-3+	2014
-9.62	-1.15	7.72524	216.737	6.12264	0.797928	2116.01	GOM	1-3+	2014
-9.16	-1.51	6.90031	208.052	6.17169	0.979424	2110.89	GOM	1-3+	2014
-9.72	-1.46	6.07214	219.323	2.85369	0.887858	2205.71	GOM	1-3+	2014
-9.02	-1.68	6.373	149.203	2.43025	0.804468	2014.53	GOM	1-3+	2014
-8.58	-1.61	6.92295	246.023	6.38422	0.848616	2421.49	GOM	1-3+	2014
-9.1	-1.2	7.4535	304.872	4.58585	1.55007	2237.74	GOM	1-3+	2014
-9.43	-1.35	7.81906	256.37	5.67713	0.690829	1698.04	GOM	1-3+	2014
-9.59	-1.37	7.11382	262.005	2.57903	0.626406	1882.81	GOM	1-3+	2014
-9.17	-1.72	6.46358	276.787	3.31473	0.68249	2099.87	GOM	1-3+	2014
-9.71	-1.54	7.21411	253.968	8.13355	1.04319	1964.3	GOM	1-3+	2014
-9.23	-1.2	8.00992	255.631	2.14578	0.531407	2105	GOM	1-3+	2014
-9.34	-1.49	7.18823	269.211	5.29702	1.55988	2304.37	GOM	1-3+	2014
-9.33	-1.36	6.52505	276.695	3.37603	1.2067	1869.23	GOM	1-3+	2014
-9.06	-1.04	6.53475	208.976	6.81746	1.79697	2135.49	GOM	1-3+	2014
-10.13	-1.71	6.86796	357.902	3.53952	1.27211	2149.33	GOM	1-3+	2014
-8.56	-1.48	6.69974	278.82	2.44456	1.03992	2079.88	GOM	1-3+	2014
-9.48	-1.56	7.63466	418.045	4.22617	1.49284	2120.88	GOM	1-3+	2014
-9.44	-1.43	8.72486	348.478	8.70575	1.36694	2176.24	GOM	1-3+	2014
-8.77	-1.51	7.40174	297.02	2.13761	1.33424	2058.1	GOM	1-3+	2014
-9.1	-1.16	7.37586	210.916	3.87467	1.32606	2094.49	GOM	1-3+	2014
-9.41	-1.39	7.19146	245.561	4.01773	0.799563	2006.33	GOM	1-3+	2014
-10.3	-1.72	7.34998	255.169	3.18802	1.73484	2035.29	GOM	1-3+	2014
-9.74	-1.62	6.84855	310.046	3.61718	0.794658	2035.8	GOM	1-3+	2014
-9.23	-1.25	5.59983	273.369	1.86622	1.50756	2008.38	GOM	1-3+	2014
-9.61	-1.59	7.67105	218.03	5.14477	0.944269	1852.51	GOM	1-3+	2014
-9.08	-1.03	6.97795	273.831	2.67712	3.26039	2026.58	GOM	1-3+	2014
-8.65	-1.45	7.56996	358.456	3.64988	2.03897	2203.92	GOM	1-3+	2014
-9.15	-1.11	6.25654	224.405	2.13352	1.96375	2277.72	GOM	1-3+	2014
-9.38	-1.66	6.85825	254.984	1.92916	1.12985	1899.21	GOM	1-3+	2014
-8.56	-1.85	5.77775	306.35	3.24116	1.71031	1850.26	GOM	1-3+	2014
-9.48	-1.46	5.71305	314.942	2.7466	0.918925	2083.98	GOM	1-3+	2014
-9.79	-1.36	6.15302	318.268	2.42371	1.18708	1934.32	GOM	1-3+	2014
-9.78	-1.62	6.9553	258.957	4.05042	0.907479	1974.81	GOM	1-3+	2014
-9.33	-1.12	7.76082	291.014	2.86105	1.37185	2226.21	GOM	1-3+	2014
-9.5	-1.34	7.32086	281.037	2.92644	1.33424	2149.07	GOM	1-3+	2014
-9.31	-1.62	5.29897	177.288	7.43463	1.40782	2300.02	GOM	1-3+	2014
-9.62	-2	6.21448	243.99	3.98503	1.43235	2148.56	GOM	1-3+	2014
-10.27	-1.59	5.89422	239.463	1.15668	0.678566	1864.87	GOM	1-3+	2014
-9.21	-1.53	6.41344	280.506	2.79463	0.754189	1795.49	GOM	1-3+	2014
-9.66	-1.55	6.41182	276.14	8.47278	1.5092	2156.25	GOM	1-3+	2014
-9.12	-1.05	6.83561	234.567	3.61309	1.00231	2065.02	GOM	1-3+	2014
-10	-1.81	6.60269	247.778	2.76295	0.709632	1991.98	GOM	1-3+	2014
-9.56	-1.15	6.4474	212.394	2.4932	0.971248	2110.38	GOM	1-3+	2014
-9.26	-1.29	5.8554	214.15	1.406	0.655674	1894.34	GOM	1-3+	2014
-9.21	-1.27	6.87443	285.379	14.7507	1.60403	2204.17	GOM	1-3+	2014
-10.55	-1.57	5.46396	255.261	2.78748	1.00068	1842.06	GOM	1-3+	2014
-8.74	-1.12	7.57966	240.849	9.33927	1.89181	2370.23	GOM	1-3+	2014
-9.36	-1.06	6.00097	299.052	2.15805	0.699822	1901.52	GOM	1-3+	2014
-9.88	-1.57	7.24969	231.426	10.075	1.85257	2389.71	GOM	1-3+	2014
-9.02	-1.06	5.94274	234.936	2.31336	0.621337	2036.06	GOM	1-3+	2014
-8.93	-1.24	6.47328	220.617	2.17031	0.630657	1995.57	GOM	1-3+	2014
-9.43	-1.21	7.1397	233.366	5.58721	1.11841	2167.52	GOM	1-3+	2014
-9.03	-1.23	7.12029	205.281	1.78202	1.00068	2249.27	GOM	1-3+	2014
-8.84	-1.32	6.78708	285.102	2.72208	1.37675	2291.56	GOM	1-3+	2014
-9.32	-1.53	5.96215	253.229	3.87876	0.541217	1985.57	GOM	1-3+	2014
-9.36	-1.5	4.83636	211.655	2.82017	0.884588	1669.59	GOM	1-3+	2014
-9.47	-1.35	7.86515	327.853	5.24185	1.30808	2164.51	GOM	1-3+	2014
-9.67	-1.31	6.46358	259.788	5.97141	1.81496	2139.34	GOM	1-3+	2014
-9.3	-1.83	5.56947	349.877	5.04589	0.799454	2011.32	MAB	1-3+	2014
-9.01	-1.67	4.66632	306.138	6.12758	0.800807	2815.79	MAB	1-3+	2014
-9.78	-1.06	5.30283	428.354	1.89385	0.633952	2078.68	MAB	1-3+	2014
-9.28	-1.77	6.1117	394.022	4.08589	0.628881	2189.21	MAB	1-3+	2014
-9.31	-1.64	7.21699	394.321	7.32253	1.05005	2632.67	MAB	1-3+	2014
-9.39	-0.89	7.22857	407.454	4.03832	0.641524	2076.33	MAB	1-3+	2014
-9.69	-1.22	4.29645	446.803	4.43116	0.658529	2018.95	MAB	1-3+	2014
-9.5	-1.63	6.16298	410.252	4.12379	0.882603	2466.85	MAB	1-3+	2014
-9.92	-1.39	4.64283	291.046	5.94484	0.773305	2146.4	MAB	1-3+	2014
-9.9	-1.77	6.72562	231.98	6.76024	0.910259	2351.53	MAB	1-3+	2014
-9.47	-1.39	5.29952	304.005	3.38105	0.470849	2020.42	MAB	1-3+	2014
-10.34	-1.2	6.19374	261.385	3.55958	1.42649	2180.82	MAB	1-3+	2014
-9.44	-0.82	4.78012	282.825	5.34105	1.21021	2534.74	MAB	1-3+	2014
-9.04	-1.18	5.68989	282.864	3.64379	1.14714	2285.66	MAB	1-3+	2014
-9.58	-1.25	5.31077	309.283	5.07874	0.670041	2120.36	MAB	1-3+	2014
-10.18	-1.53	5.29786	304.681	8.86232	0.723202	2283.91	MAB	1-3+	2014
-10.3	-0.9	5.25188	295.591	8.25768	0.721174	1998.92	MAB	1-3+	2014
-9.7	-1.32	5.73753	290.139	2.80947	0.714328	1963.63	MAB	1-3+	2014
-9.49	-1.45	5.44211	294.289	3.67112	0.715866	2158.45	MAB	1-3+	2014
-9.23	-1.51	4.39868	260.661	2.712	0.839499	2026.71	MAB	1-3+	2014
-9.04	-2.03	4.79666	323.487	1.99166	0.76869	2231.84	MAB	1-3+	2014
-9.59	-1.37	5.98433	310.576	7.81811	1.01129	2400.46	MAB	1-3+	2014
-9.59	-1.34	5.34749	312.796	3.78063	1.01878	2281.64	MAB	1-3+	2014
-9.85	-1.46	5.45931	329.479	4.36758	1.57322	2380.54	MAB	1-3+	2014
-9.93	-1.44	4.90385	303.378	6.048	1.82592	2363.24	MAB	1-3+	2014
-9.64	-1.31	6.43922	258.789	2.81718	1.00813	2247.22	MAB	1-3+	2014
-9.45	-1.46	6.17389	288.769	4.31773	0.851484	2223.28	MAB	1-3+	2014
-9.76	-1.26	5.59065	307.749	3.76547	0.971803	2167.54	MAB	1-3+	2014
-9.72	-1.51	5.74547	274.344	5.67158	1.99969	2353.1	MAB	1-3+	2014
-9.57	-1.45	5.37693	304.594	3.93937	0.992645	2260.32	MAB	1-3+	2014
-10.1	-1.6	5.78286	293.816	7.86063	1.06864	2395.39	MAB	1-3+	2014
-8.84	-1.06	5.33789	339.668	7.07368	1.17023	2058.68	MAB	1-3+	2014
-9.97	-1.67	6.64474	185.695	1.64674	0.531897	1954.31	MAB	1-3+	2014
-9.18	-1.71	5.6363	335.355	3.00442	1.15903	2292.47	MAB	1-3+	2014
-9.48	-1.32	5.57377	312.361	7.60421	1.6246	2313.44	MAB	1-3+	2014
-9.25	-1.21	5.32102	320.611	1.66825	0.593146	2185.89	MAB	1-3+	2014
-9.44	-1.44	5.88806	312.4	4.81432	0.461856	2151.99	MAB	1-3+	2014
-9.86	-1.61	5.23104	306.977	5.34653	0.861271	2263.99	MAB	1-3+	2014
-9.53	-1.29	5.25155	295.736	4.23747	0.726769	2158.8	MAB	1-3+	2014
-8.77	-1.16	6.01675	286.425	6.28	0.858702	2156.36	MAB	1-3+	2014
-9.22	-1.15	5.64325	320.534	8.77642	0.943304	2111.28	MAB	1-3+	2014
-10.07	-1.55	6.66583	272.655	2.86084	1.05495	2157.23	MAB	1-3+	2014
-9.22	-1.36	4.33913	289.946	3.86358	0.574721	1980.93	MAB	1-3+	2014
-9.07	-1.26	4.96803	230.546	2.4224	0.742236	2192	MAB	1-3+	2014
-9.33	-1.87	5.18803	323.689	3.28084	0.943253	1955.94	MAB	1-3+	2014
-9.11	-1.67	5.1748	283.568	5.64968	1.27548	2466.33	MAB	1-3+	2014
-9.4	-1.53	7.08066	272.422	4.67985	1.2161	2191.42	MAB	1-3+	2014
-9.82	-1.18	5.8874	299.306	2.12535	0.689818	2152.34	MAB	1-3+	2014
-9.65	-1.58	4.72223	307.363	1.86164	0.470832	2061.65	MAB	1-3+	2014
-8.88	-1.24	4.48535	303.089	5.74821	0.572879	2043.3	MAB	1-3+	2014
-9.52	-1.81	4.68484	272.723	0.736337	0.36292	1800.43	MAB	1-3+	2014
-9.85	-1.74	5.01832	287.447	2.53992	0.725079	2195.85	MAB	1-3+	2014
-8.18	-1.64	7.12029	237.616	4.45506	0.777816	1950.21	MAB	1-3+	2014
-10.2	-1.59	4.48602	248.504	3.43916	0.514477	2005.74	MAB	1-3+	2014
-9.68	-1.84	5.2575	322.252	2.33406	0.485116	1996.65	MAB	1-3+	2014
-9.36	-1.76	4.49594	307.354	2.63116	0.562635	2034.57	MAB	1-3+	2014
-9.55	-1.79	3.93519	307.566	3.43621	0.556128	2381.05	MAB	1-3+	2014
-9.74	-1.22	4.76986	244.74	3.048	0.950775	2287.58	MAB	1-3+	2014
-9.78	-1.83	4.69245	306.582	1.92438	0.415338	2055.54	MAB	1-3+	2014
-8.52	-1.15	5.93438	339.784	5.09853	1.30107	2471.4	MAB	1-3+	2014
-9.66	-1.72	5.65383	324.818	2.80766	0.627799	2058.33	MAB	1-3+	2014
-9.7	-1.62	4.99681	341.415	3.74274	0.559424	2150.94	MAB	1-3+	2014
-8.99	-1.69	7.05092	354.769	5.08126	0.990093	2181.69	MAB	1-3+	2014
-9.03	-1.21	5.0342	281.175	1.90244	0.510184	1988.96	MAB	1-3+	2014
-9.09	-1.2	5.0686	271.989	5.14063	0.682397	1879.76	MAB	1-3+	2014
-9.25	-1.53	5.58767	323.226	3.75368	0.500515	2254.03	MAB	1-3+	2014
-9.43	-1.22	4.85886	291.037	5.90947	0.820144	2223.45	MAB	1-3+	2014
-9.08	-1.36	6.2265	296.238	5.13053	0.779796	2238.13	MAB	1-3+	2014
-9.14	-1.32	4.97101	289.705	1.11958	0.464798	1884.65	MAB	1-3+	2014
-9.9	-1.8	6.84812	311.744	3.21196	0.50753	2230.79	MAB	1-3+	2014
-8.93	-1.22	5.17116	289.889	0.923705	0.364847	2006.44	MAB	1-3+	2014
-9.8	-1.79	5.58403	311.136	2.41267	0.52942	2166.67	MAB	1-3+	2014
-8.89	-1.67	5.47254	252.363	3.67663	0.598843	2234.98	MAB	1-3+	2014
-9.16	-1.9	6.12791	284.504	2.76754	0.718824	2063.05	MAB	1-3+	2014
-9.27	-1.81	5.91651	268.805	2.98379	0.578051	2209.47	MAB	1-3+	2014
-9.75	-1.68	5.17281	285.72	1.56156	0.619465	2022.69	MAB	1-3+	2014
-9.88	-2.37	4.4086	276.399	5.41811	0.488209	2070.53	MAB	1-3+	2014
-8.98	-1.77	6.5775	286.357	2.99149	1.01266	2606.05	MAB	1-3+	2014
-9.87	-1.93	5.5794	318.73	1.7216	1.03426	2977.63	MAB	1-3+	2014
-9.66525	-1.16787	4.74307	390.616	3.32211	0.955593	2162.11	GOM	1-3+	2015
-10.2322	-1.66291	3.67913	310.818	1.48674	0.621933	2199.74	GOM	1-3+	2015
-9.73641	-1.31322	6.85178	257.386	4.59402	1.32279	2019.91	GOM	1-3+	2015
-9.98133	-1.57967	5.52219	252.767	2.20709	0.614797	1688.81	GOM	1-3+	2015
-9.97554	-1.66364	5.72276	300.623	3.23707	1.73647	2021.45	GOM	1-3+	2015
-9.62332	-1.59355	6.13361	310.415	1.97167	0.977134	2042.72	GOM	1-3+	2015
-8.73461	-1.09472	8.1555	322.887	7.59403	1.02684	2261.06	GOM	1-3+	2015
-9.85557	-1.14409	7.777	340.995	3.53135	1.42581	2236.72	GOM	1-3+	2015
-9.87503	-1.52494	4.89136	234.567	2.46867	0.53713	1899.21	GOM	1-3+	2015
-10.1952	-1.51331	5.5513	225.421	1.6308	0.541217	1813.36	GOM	1-3+	2015
-9.2196	-1.79698	5.4219	331.572	4.26296	0.905844	2175.47	GOM	1-3+	2015
-8.57709	-1.21137	5.9298	287.319	2.66077	0.905844	2109.86	GOM	1-3+	2015
-10.1869	-1.92916	6.80002	269.489	4.11991	0.791387	1892.55	GOM	1-3+	2015
-9.78786	-1.42072	7.85788	234.013	1.6921	1.07262	1917.66	GOM	1-3+	2015
-9.91836	-1.59104	5.8554	187.173	1.76976	0.541217	1938.68	GOM	1-3+	2015
-10.2176	-1.19022	17.4756	4335.65	1.9823	0.173484	514.794	GOM	1-3+	2015
-9.86631	-1.77125	7.51496	316.421	3.62535	1.0203	1964.3	GOM	1-3+	2015
-8.83553	-1.54719	7.55378	246.577	5.25206	0.994139	2230.57	GOM	1-3+	2015
-9.80343	-1.59517	6.42476	285.471	2.64034	0.541054	2113.45	GOM	1-3+	2015
-10.6042	-2.01477	7.89346	230.779	4.16487	0.734976	2145.74	GOM	1-3+	2015
-9.18488	-1.60766	7.92905	288.52	0.997279	0.995775	2068.35	GOM	1-3+	2015
-8.80341	-0.892919	6.81782	229.925	3.76023	1.07099	2011.71	GOM	1-3+	2015
-9.16177	-1.28275	9.01601	259.419	11.4973	1.27047	2239.79	GOM	1-3+	2015
-9.56188	-1.52176	6.1142	281.406	2.47685	0.691646	1813.1	GOM	1-3+	2015
-9.96675	-1.89696	6.29212	244.637	2.23162	0.613162	1879.99	GOM	1-3+	2015
-8.88913	-1.66673	6.46358	228.285	4.94144	0.636053	1869.23	GOM	1-3+	2015
-8.92913	-1.45011	7.17852	276.602	2.812	0.772584	1884.86	GOM	1-3+	2015
-9.29688	-1.50336	6.80649	289.906	2.29292	0.703092	1927.66	GOM	1-3+	2015
-8.44977	-1.63352	7.74465	238.262	5.51773	0.681836	2061.69	GOM	1-3+	2015
-8.56118	-1.87377	6.21125	260.897	2.37467	0.520452	1983.01	GOM	1-3+	2015
-8.84412	-1.33427	5.8837	255.1	2.84572	0.719852	1950.85	GOM	1-3+	2015
-9.35563	-1.19535	6.21772	291.754	2.28475	1.28682	1889.99	GOM	1-3+	2015
-8.68618	-1.82905	6.42799	335.637	1.41417	1.58114	2231.85	GOM	1-3+	2015
-9.32208	-1.41578	5.33375	267.918	2.18666	0.577803	1964.3	GOM	1-3+	2015
-8.98033	-1.29625	7.02971	282.238	2.4605	0.881318	1907.67	GOM	1-3+	2015
-9.1776	-1.47962	6.61239	285.287	2.49565	0.840604	1906.9	GOM	1-3+	2015
-9.28491	-1.44386	8.55664	353.837	4.24252	2.06349	2029.91	GOM	1-3+	2015
-9.79019	-1.4545	6.90273	220.455	1.45607	0.850251	1919.78	GOM	1-3+	2015
-10.216	-1.53798	7.0847	318.823	5.73027	0.788117	1866.66	GOM	1-3+	2015
-9.13343	-1.37782	6.29752	325.043	5.03408	0.540945	1929.71	GOM	1-3+	2015
-9.81337	-1.16718	7.07823	277.619	5.48912	0.824089	2018.63	GOM	1-3+	2015
-8.64772	-1.62034	7.36292	314.018	4.16487	1.06118	2335.89	GOM	1-3+	2015
-9.66053	-1.20414	15.5961	4550.91	4.80247	0.190162	518.253	GOM	1-3+	2015
-8.9153	-1.23998	6.0592	173.777	1.60832	1.86401	2227.75	GOM	1-3+	2015
-9.98074	-1.84546	6.87119	247.686	1.51472	0.749529	2304.63	GOM	1-3+	2015
-9.80433	-1.61105	6.73856	220.801	4.70846	0.799563	2143.18	GOM	1-3+	2015
-9.25095	-1.80203	7.04912	321.317	8.3706	0.956532	2008.64	GOM	1-3+	2015
-9.16549	-1.46067	6.12714	256	2.50137	1.22959	1877.17	GOM	1-3+	2015
-8.81014	-1.8603	6.71268	302.747	4.31609	1.36694	1930.48	GOM	1-3+	2015
-8.86737	-1.58668	7.14941	282.423	2.60968	3.19662	2169.06	GOM	1-3+	2015
-9.14747	-1.48271	6.84531	280.944	4.59402	1.28927	2215.45	GOM	1-3+	2015
-9.08182	-1.47952	5.70011	345.799	5.66078	1.00395	1901	GOM	1-3+	2015
-9.48602	-1.46367	6.67386	272.815	5.68122	2.04224	2157.79	GOM	1-3+	2015
-9.58363	-2.01427	5.62571	253.783	0.826025	0.721078	1963.28	GOM	1-3+	2015
-9.3921	-1.22467	7.27881	314.665	5.75888	2.61861	1955.08	GOM	1-3+	2015
-9.32293	-1.15788	7.54731	267.733	8.77524	1.0481	2212.63	GOM	1-3+	2015
-9.29842	-1.6482	7.36292	257.479	1.13624	1.05627	2016.33	GOM	1-3+	2015
-9.45525	-1.44868	7.44056	302.563	7.1567	2.53931	1996.08	GOM	1-3+	2015
-9.39807	-1.71351	5.64835	300.623	2.09674	1.17564	2094.23	GOM	1-3+	2015
-9.59971	-0.932932	5.14271	269.973	4.48295	1.61547	2181.87	MAB	1-3+	2015
-8.97436	-0.980462	6.70297	157.637	2.70941	0.648807	2025.3	MAB	1-3+	2015
-9.32346	-1.35819	5.12583	326.439	4.00042	1.38322	2183.96	MAB	1-3+	2015
-9.79449	-1.08171	6.21227	324.5	4.04547	0.656061	2017.62	MAB	1-3+	2015
-9.88483	-1.40216	5.2972	321.084	6.20547	0.873746	2179.42	MAB	1-3+	2015
-9.72608	-1.37627	3.87961	251.987	1.62358	0.655487	1992.98	MAB	1-3+	2015
-9.97551	-1.43834	4.15386	279.323	1.31714	0.473385	1794.14	MAB	1-3+	2015
-9.56438	-1.11845	5.55095	284.726	2.32265	1.13406	2267.66	MAB	1-3+	2015
-10.0137	-1.24686	3.87928	266.702	2.66316	0.718182	2338.95	MAB	1-3+	2015
-9.19043	-1.10835	5.34021	312.661	6.52295	0.956184	2163.87	MAB	1-3+	2015
-10.3404	-1.34827	6.11071	313.075	4.57053	1.51879	2221.36	MAB	1-3+	2015
-9.5428	-1.24135	4.91014	275.637	2.76278	0.625077	2240.05	MAB	1-3+	2015
-9.66025	-1.38127	5.24328	318.112	2.21562	0.842423	1988.26	MAB	1-3+	2015
-9.56489	-1.32089	5.68394	256.744	2.11592	0.806977	2127.7	MAB	1-3+	2015
-8.97881	-0.961287	5.08647	262.205	4.30021	1.19611	2260.5	MAB	1-3+	2015
-9.07394	-1.16013	5.12319	265.322	2.99705	1.18308	2405.87	MAB	1-3+	2015
-9.56951	-1.65467	5.74018	274.17	4.69811	0.987456	2147.1	MAB	1-3+	2015
-9.32806	-1.73545	5.34583	275.096	3.41192	0.938064	2196.54	MAB	1-3+	2015
-9.76869	-1.63924	5.71504	303.465	8.43747	0.797325	2275	MAB	1-3+	2015
-9.47748	-0.908205	5.37462	294.385	5.54316	1.46152	2165.62	MAB	1-3+	2015
-8.75484	-1.23334	5.40075	248.137	1.72804	1.06141	2088.91	MAB	1-3+	2015
-10.3258	-1.33958	5.30812	273.514	4.04421	1.36598	2312.04	MAB	1-3+	2015
-9.04039	-1.00606	5.95456	283.385	5.66063	1.06391	2186.23	MAB	1-3+	2015
-9.77036	-1.32447	4.71065	266.856	0.994232	0.476241	1897.23	MAB	1-3+	2015
-9.80051	-1.76314	5.36039	277.933	3.00935	1.03457	2263.29	MAB	1-3+	2015
-9.18811	-1.28986	5.84108	291.288	7.23958	1.53721	2253.68	MAB	1-3+	2015
-11.088	-1.68132	3.42836	297.656	3.31335	0.398231	2059.74	MAB	1-3+	2015
-10.2625	-1.5244	5.59826	342.592	5.90905	0.83906	2183.96	MAB	1-3+	2015
-9.75333	-1.33976	5.78815	260.806	2.2296	0.947969	2251.06	MAB	1-3+	2015
-11.035	-1.48102	5.3025	316.433	0.930021	0.582024	1985.64	MAB	1-3+	2015
-9.77635	-1.35901	6.82761	292.455	8.42653	2.29437	2078.6	MAB	1-3+	2015
-9.7745	-1.60932	5.33062	297.154	2.64872	1.28755	2182.04	MAB	1-3+	2015
-9.29754	-1.32009	5.27074	311.792	4.84589	1.24708	2187.11	MAB	1-3+	2015
-9.51935	-1.60636	5.16686	340.739	4.23411	1.19204	2761.84	MAB	1-3+	2015
-9.64815	-1.5253	5.85432	341.868	4.72968	0.702022	1889.72	MAB	1-3+	2015
-9.36121	-1.31054	5.1083	308.068	4.78611	0.914534	2181.17	MAB	1-3+	2015
-9.36897	-1.60667	4.6726	281.909	3.90442	1.73904	2249.84	MAB	1-3+	2015
-9.0512	-0.490742	5.05041	266.962	1.74665	3.59319	1945.98	MAB	1-3+	2015
-9.60038	-1.6401	4.78244	299.017	1.75095	0.692404	2125.6	MAB	1-3+	2015
-9.71242	-1.75978	6.19474	308.627	4.36678	0.7278	2060.6	MAB	1-3+	2015
-10.0792	-1.68857	6.10449	180.244	3.02045	0.515056	1799.78	MAB	1-3+	2015
-9.45377	-1.89971	6.53152	239.094	2.36241	0.572775	1888.7	MAB	1-3+	2015
-9.94364	-1.30136	5.3862	298.322	6.29642	0.70471	2211.22	MAB	1-3+	2015
-10.1653	-1.40699	6.14577	322.522	2.01457	0.860544	2236.03	MAB	1-3+	2015
-9.68758	-1.65158	5.23666	260.237	1.63958	0.634814	1944.06	MAB	1-3+	2015
-10.2421	-1.48129	4.74605	329.788	6.83116	0.820736	1821.92	MAB	1-3+	2015
-9.62129	-1.62391	6.11104	317.196	4.51495	0.862319	2162.3	MAB	1-3+	2015
-10.2726	-1.13761	4.52671	298.361	2.11385	0.432816	1961.18	MAB	1-3+	2015
-9.84149	-1.29223	7.01353	197.705	6.67032	1.13803	2056.05	MAB	1-3+	2015
-9.57392	-1.53122	5.3068	326.768	4.60379	1.14052	2123.16	MAB	1-3+	2015
-9.61678	-1.14712	4.94322	344.155	1.42093	1.16398	2132.07	MAB	1-3+	2015
-9.46142	-1.61629	4.48701	328.832	3.13179	0.584475	2168.06	MAB	1-3+	2015
-9.19943	-1.11794	7.18499	228.377	2.28475	0.492491	1884.6	MAB	1-3+	2015
-9.74191	-1.18266	5.9089	298.534	9.33474	0.797595	2134.69	MAB	1-3+	2015
-10.4812	-1.11894	6.20003	282.671	5.29095	0.952347	2010.63	MAB	1-3+	2015
-10.5045	-1.39688	6.28505	276.361	7.63789	0.69663	2130.67	MAB	1-3+	2015
-9.54584	-1.31845	6.41143	299.75	4.65432	0.908043	2344.37	MAB	1-3+	2015
-10.1775	-1.35791	6.20168	296.575	3.64589	0.643874	2258.57	MAB	1-3+	2015
-9.32281	-1.59254	5.63465	336.523	3.37347	1.31848	2545	MAB	1-3+	2015
-9.61781	-1.20604	4.50553	251.823	1.4544	0.464409	1846.91	MAB	1-3+	2015
-9.45508	-1.37283	4.98424	292.6	2.44707	0.527222	1869.1	MAB	1-3+	2015
-10.1178	-1.59985	5.50198	256.483	1.74105	0.635845	2049.42	MAB	1-3+	2015
-9.31989	-1.17029	5.544	279.554	3.896	0.518821	2085.94	MAB	1-3+	2015
-9.89121	-1.40859	5.3508	257.091	3.08758	1.25594	2179.94	MAB	1-3+	2015
-9.09761	-1.69132	6.76767	195.58	3.78557	1.08243	2100.38	MAB	1-3+	2015
-9.33909	-1.55251	5.31904	306.041	3.30796	0.778815	2067.24	MAB	1-3+	2015
-8.95445	-1.399	6.1246	370.912	5.584	0.977398	2374.77	MAB	1-3+	2015
-9.3424	-1.60589	5.6449	288.885	4.49053	0.677749	2090.13	MAB	1-3+	2015
-9.20891	-1.57291	5.53507	339.823	3.48505	0.636673	2124.73	MAB	1-3+	2015
-8.91707	-1.32835	4.96075	317.852	4.46682	0.768065	2127.18	MAB	1-3+	2015
-9.10781	-1.54393	6.91325	205.373	3.5898	1.16582	2234.15	MAB	1-3+	2015
-9.0929	-1.60446	5.4689	332.711	2.67579	1.00554	2053.26	MAB	1-3+	2015
-9.77767	-1.74877	4.72024	265.554	0.995495	0.684848	1767.4	MAB	1-3+	2015
-8.61838	-1.28743	5.55128	320.399	3.04636	0.642623	2305.23	MAB	1-3+	2015
-9.73134	-1.41055	4.39537	290.651	2.08973	0.480552	1893.39	MAB	1-3+	2015
-10.0921	-1.5849	5.7157	301.641	9.69095	0.653796	2076.85	MAB	1-3+	2015
-10.0121	-1.80136	4.43341	273.852	1.05512	0.383238	1794.31	MAB	1-3+	2015
-9.26006	-0.960446	5.60818	271.932	1.13006	0.525955	1865.08	MAB	1-3+	2015
-8.58992	-1.42169	5.83314	259.175	3.17811	0.849793	2113.37	MAB	1-3+	2015
-9.53519	-1.32746	4.84695	248.031	0.567663	0.578221	1763.74	MAB	1-3+	2015
-10.3514	-1.78163	4.0963	261.597	6.71074	0.507378	2038.94	MAB	1-3+	2015
-9.6584	-1.67218	6.16893	296.421	5.70695	0.740461	2243.55	MAB	1-3+	2015
-9.95327	-1.60517	6.97185	325.118	2.12846	0.445646	1893.39	MAB	1-3+	2015
-9.18289	-1.47166	6.15735	299.972	2.77011	0.49186	2076.33	MAB	1-3+	2015
-9.56529	-1.55003	6.24337	322.03	3.30484	0.759748	2161.25	MAB	1-3+	2015
-9.12143	-1.67007	5.58304	315.111	2.04063	0.544633	2022.86	MAB	1-3+	2015
-8.88373	-2.00295	5.35073	226.622	2.27412	0.58095	1917.66	MAB	1-3+	2015
-9.64348	-1.50803	5.49107	357.056	3.46189	0.575736	2318.16	MAB	1-3+	2015
-9.46957	-1.71858	6.5818	352.839	6.03326	0.912607	2175.75	MAB	1-3+	2015
-9.68579	-1.74455	5.21615	389.622	2.91112	0.590002	2385.25	MAB	1-3+	2015
-10.0081	-1.75806	5.83546	311.146	4.05095	0.633326	2114.6	MAB	1-3+	2015
-8.74794	-1.02657	6.9456	229.948	2.59946	0.572284	1801.57	MAB	1-3+	2015
-8.87819	-2.2229	5.76466	384.132	2.49419	1.33359	2042.26	MAB	1-3+	2015
-9.20433	-1.44166	6.04123	288.161	5.08632	0.647677	2064.62	MAB	1-3+	2015
-9.48092	-1.25738	5.55128	255.499	2.99495	0.545952	1861.58	MAB	1-3+	2015
-9.96982	-1.93488	6.02469	288.644	0.756295	0.564647	1863.68	MAB	1-3+	2015
-8.72303	-1.87545	5.85101	314.581	2.25688	0.750468	2197.24	MAB	1-3+	2015
-9.16318	-1.41236	5.61149	317.427	2.25272	0.61054	2336.15	MAB	1-3+	2015
-8.77924	-1.87715	4.59783	271.044	2.68341	0.698405	1974.46	MAB	1-3+	2015
-9.63273	-1.62618	5.64953	307.296	8.44758	0.541523	1963.63	MAB	1-3+	2015
-9.40413	-1.41367	5.35576	287.467	2.988	0.590002	2129.8	MAB	1-3+	2015
-9.38455	-1.64946	5.3412	261.983	1.08114	0.407849	2037.36	MAB	1-3+	2015
-9.08414	-1.67995	6.83884	260.804	1.54864	0.569832	1912.28	MAB	1-3+	2015
-9.19858	-1.88105	6.30953	300.184	4.12211	0.412278	2043.3	MAB	1-3+	2015
-9.41621	-1.43049	5.51588	294.192	3.12055	0.531939	2031.42	MAB	1-3+	2015
-9.64441	-1.66771	7.91287	210.177	3.65396	1.0154	2091.16	MAB	1-3+	2015
-8.74505	-1.72289	6.20466	249.932	4.00379	1.65063	2597.9	MAB	1-3+	2015
-8.9047	-1.55065	5.33029	267.416	10.6286	0.807078	2168.06	MAB	1-3+	2015
-9.63691	-1.8759	6.07762	297.376	1.95667	0.500836	2039.29	MAB	1-3+	2015
-9.25479	-1.85664	5.95753	274.913	5.01432	1.26439	2505.12	MAB	1-3+	2015
-9.35677	-1.47374	5.27272	235.747	3.01263	0.450159	2066.02	MAB	1-3+	2015
-8.84856	-2.13671	5.88144	335.008	6.35958	1.11124	2545.66	MAB	1-3+	2015
-9.80665	-1.51485	5.43946	220.125	1.01234	0.513818	1891.46	MAB	1-3+	2015
-8.84077	-1.52114	6.44947	283.954	6.25486	0.801939	2114.94	MAB	1-3+	2015
-9.43763	-1.45192	6.92851	363.83	9.28968	0.940532	2446.58	MAB	1-3+	2015
-9.68578	-1.7963	5.75441	301.67	5.62568	1.17886	2636.32	MAB	1-3+	2015
-9.44307	-2.04727	5.71934	322.754	4.33389	0.924473	2436.84	MAB	1-3+	2015
-9.1691	-1.82429	5.85035	326.121	2.89394	0.876957	2186.32	MAB	1-3+	2015
-9.12741	-2.39617	5.16421	365.094	3.14779	1.06259	1982.37	MAB	1-3+	2015
-10	-1.93744	5.74051	258.114	6.36042	0.450717	2001.58	MAB	1-3+	2015
-9.56879	-1.99348	5.01269	287.853	1.12371	0.582311	2168.16	MAB	1-3+	2015	121
